# Supplementary material for: Identification of Cell-Surface Proteins Endocytosed by Human Brain Microvascular Endothelial Cells In Vitro
Source: Pharmaceutics. 2020 Jun 23;12(6):579. doi: 10.3390/pharmaceutics12060579 (PMC7356521; doi:10.3390/pharmaceutics12060579)
Supplement: Supplementary file 1 [file pharmaceutics-12-00579-s001.zip]

Archive with 3 entries (2 files):
- pharmaceutics-805541 - supplementary/
- pharmaceutics-805541 - supplementary/Supplementary Materials_Table S1_Figure S1-S3_200623_proof.docx
- pharmaceutics-805541 - supplementary/Supplementary Materials_Table S2-S3.xlsx
