# Supplementary material for: Identification of Cell-Surface Proteins Endocytosed by Human Brain Microvascular Endothelial Cells In Vitro
Source: Pharmaceutics. 2020 Jun 23;12(6):579. doi: 10.3390/pharmaceutics12060579 (PMC7356521; doi:10.3390/pharmaceutics12060579)
Supplement: Supplementary file 1 [file pharmaceutics-12-00579-s001.zip › pharmaceutics-805541 - supplementary/Supplementary Materials_Table S2-S3.xlsx]

## Sheet: TableS2
Table S2. List of “biotinylated cell-surface proteins” that we identified in hCMEC/D3 cells (a) and HUVECs (b).
(a) hCMEC/D3 cells
UniProt ID	Protein name	Gene name	Number of	Control (Peak area)			Cell-surface (Peak area)			Cell surface/
			peptides	Mean	±	SD (n = 3)	Mean	±	SD (n = 3)	control
P09382	Galectin-1	LGALS1	67	241711	±	108566	5.11774e+07	±	4.6931e+06	211.729
P43121	Cell surface glycoprotein MUC18	MCAM	118	190437	±	194837	3.84763e+07	±	2.85499e+06	202.042
P05362	Intercellular adhesion molecule 1	ICAM1	75	55929.9	±	13015.3	2.4958e+07	±	2.21606e+06	446.237
Q13740	CD166 antigen	ALCAM	86	58998	±	9611.02	1.46401e+07	±	1.17699e+06	248.146
P02786	Transferrin receptor protein 1	TFRC	97	68861.1	±	19574.2	9.94099e+06	±	866317	144.363
P13987	CD59 glycoprotein	CD59	11	6564.95	±	2524.34	8.66735e+06	±	1.31464e+06	1320.25
P35613	Basigin	BSG	21	36344.7	±	5279.55	7.51707e+06	±	361995	206.827
Q13443	Disintegrin and metalloproteinase domain-containing protein 9	ADAM9	42	21913.7	±	8793.14	7.40739e+06	±	857747	338.026
Q6UVK1	Chondroitin sulfate proteoglycan 4	CSPG4	110	70825.6	±	1993.4	6.77028e+06	±	688710	95.5908
P14209	CD99 antigen	CD99	29	11170	±	9931.79	6.36984e+06	±	208304	570.264
P01891	HLA class I histocompatibility antigen, A-68 alpha chain	HLA-A	32	10779.3	±	2939.9	6.21939e+06	±	510720	576.975
P29317	Ephrin type-A receptor 2	EPHA2	58	35390.4	±	6663.57	5.73908e+06	±	257404	162.165
P05556	Integrin beta-1	ITGB1	47	44617.9	±	15988.5	5.1401e+06	±	370262	115.203
Q9Y624	Junctional adhesion molecule A	F11R	21	18703.2	±	6007.09	4.95812e+06	±	571361	265.094
P61769	Beta-2-microglobulin	B2M	17	8607.62	±	2963.29	4.6671e+06	±	356452	542.206
P15529	Membrane cofactor protein	CD46	24	15343	±	2744.98	4.29993e+06	±	394625	280.253
O14672	Disintegrin and metalloproteinase domain-containing protein 10	ADAM10	27	227427	±	64995.3	2.51845e+06	±	342309	11.0736
P04216	Thy-1 membrane glycoprotein	THY1	6	2414.39	±	511.331	2.34895e+06	±	368084	972.899
P06756	Integrin alpha-V	ITGAV	63	69035	±	29698.9	2.30492e+06	±	135991	33.3877
P11021	78 kDa glucose-regulated protein	HSPA5	32	55805.3	±	9925.31	2.20223e+06	±	79263.8	39.4627
P07355	Annexin A2	ANXA2	30	213788	±	24347.5	2.18701e+06	±	209681	10.2298
P21589	5'-nucleotidase	NT5E	37	21393.1	±	5761.8	1.99442e+06	±	360102	93.2273
P35222	Catenin beta-1	CTNNB1	41	20481.4	±	3601.86	1.9924e+06	±	214497	97.2784
Q92692	Nectin-2	NECTIN2	20	15446.4	±	9993.94	1.87581e+06	±	154357	121.44
P06576	ATP synthase subunit beta, mitochondrial	ATP5F1B	28	53178.6	±	5807.93	1.70657e+06	±	215301	32.0914
Q13308	Inactive tyrosine-protein kinase 7	PTK7	41	18870.3	±	1573.19	1.68834e+06	±	93392.9	89.4708
P19022	Cadherin-2	CDH2	34	18330.5	±	4147.65	1.56156e+06	±	260757	85.1892
Q9NZQ7	Programmed cell death 1 ligand 1	CD274	8	4872.48	±	2714.46	1.53014e+06	±	97514	314.037
P16070	CD44 antigen	CD44	13	5946.9	±	1996.88	1.52961e+06	±	156061	257.212
Q9UHN6	Cell surface hyaluronidase	CEMIP2	45	29927.9	±	8097.82	1.39405e+06	±	134573	46.5804
P23284	Peptidyl-prolyl cis-trans isomerase B	PPIB	12	13278.2	±	3315.49	1.37233e+06	±	185893	103.352
P17301	Integrin alpha-2	ITGA2	36	39642	±	13987	1.36313e+06	±	93797.5	34.3861
P30101	Protein disulfide-isomerase A3	PDIA3	27	27481.7	±	2624.76	1.24874e+06	±	55263.7	45.439
P08648	Integrin alpha-5	ITGA5	47	39396.2	±	19333.9	1.23186e+06	±	52316.1	31.2685
P50281	Matrix metalloproteinase-14	MMP14	22	19355.1	±	12824.3	1.2188e+06	±	152935	62.9705
O14786	Neuropilin-1	NRP1	34	37586	±	23501.9	1.20805e+06	±	160519	32.141
P10809	60 kDa heat shock protein, mitochondrial	HSPD1	41	25915.6	±	12041.7	1.17743e+06	±	22843.6	45.4334
P26006	Integrin alpha-3	ITGA3	24	18443.2	±	8592.81	1.16402e+06	±	99764.2	63.1137
Q71DI3	Histone H3.2	H3C13	5	141903	±	37461.7	1.16134e+06	±	299520	8.18406
P08195	4F2 cell-surface antigen heavy chain	SLC3A2	25	16570.7	±	1293.68	1.1076e+06	±	31487.4	66.8407
P08174	Complement decay-accelerating factor	CD55	15	19215.6	±	18702.6	1.07042e+06	±	139502	55.7057
P05023	Sodium/potassium-transporting ATPase subunit alpha-1	ATP1A1	28	14332	±	2427.28	987657	±	48666.9	68.9128
Q96PD2	Discoidin, CUB and LCCL domain-containing protein 2	DCBLD2	21	8188.98	±	2993.41	985171	±	66662.6	120.305
P78324	Tyrosine-protein phosphatase non-receptor type substrate 1	SIRPA	23	13248.7	±	4405.64	965237	±	98569.9	72.8552
P04156	Major prion protein	PRNP	12	5436.9	±	3475.04	905001	±	136471	166.455
O15031	Plexin-B2	PLXNB2	43	34337.7	±	5134.81	893489	±	102627	26.0206
P14923	Junction plakoglobin	JUP	28	44253.4	±	9520.96	886985	±	83035.7	20.0433
P21926	CD9 antigen	CD9	5	2180.49	±	714.306	881251	±	44486.5	404.152
P25705	ATP synthase subunit alpha, mitochondrial	ATP5F1A	27	70064.6	±	11143.9	870063	±	75394.9	12.418
P01893	Putative HLA class I histocompatibility antigen, alpha chain H	HLA-H	10	5018.15	±	1246.22	864673	±	54649	172.309
P48060	Glioma pathogenesis-related protein 1	GLIPR1	12	6415.23	±	1056.88	864009	±	89478.9	134.681
P68871	Hemoglobin subunit beta	HBB	4	10305.3	±	3568.66	861711	±	145373	83.6181
Q99880	Histone H2B type 1-L	H2BC13	9	66914.1	±	9080.06	830312	±	221370	12.4086
P15151	Poliovirus receptor	PVR	10	7110.31	±	2758.44	814248	±	112690	114.516
P04843	Dolichyl-diphosphooligosaccharide--protein glycosyltransferase subunit 1	RPN1	21	11097.2	±	344.8	778196	±	84358	70.1253
P54709	Sodium/potassium-transporting ATPase subunit beta-3	ATP1B3	10	3486.29	±	1062.11	739761	±	74678.1	212.192
P11717	Cation-independent mannose-6-phosphate receptor	IGF2R	106	48459.8	±	9457.7	711533	±	61191.6	14.683
P62979	Ubiquitin-40S ribosomal protein S27a	RPS27A	9	13555.6	±	5833	706271	±	50246.5	52.1016
P00533	Epidermal growth factor receptor	EGFR	30	18336.5	±	4982.3	682229	±	77232.7	37.206
P69905	Hemoglobin subunit alpha	HBA1	6	5043.72	±	1678.57	646589	±	104852	128.197
O14763	Tumor necrosis factor receptor superfamily member 10B	TNFRSF10B	16	10379.4	±	1266.18	639949	±	75736.7	61.6555
Q14118	Dystroglycan	DAG1	22	9316.31	±	2051.02	624124	±	77323.2	66.9927
P29323	Ephrin type-B receptor 2	EPHB2	27	13215.1	±	5738.57	620427	±	32549.6	46.9484
O43854	EGF-like repeat and discoidin I-like domain-containing protein 3	EDIL3	16	8400.22	±	1448.64	616757	±	21464	73.4215
Q04721	Neurogenic locus notch homolog protein 2	NOTCH2	32	20355.5	±	1547.33	581227	±	75061.6	28.5537
P19320	Vascular cell adhesion protein 1	VCAM1	23	21828.6	±	19083.2	570966	±	63041.1	26.1568
O43852	Calumenin	CALU	11	4922.15	±	1752.95	569976	±	61426.7	115.798
P05121	Plasminogen activator inhibitor 1	SERPINE1	17	13304.6	±	2700.29	518049	±	56441.4	38.9375
P50454	Serpin H1	SERPINH1	18	21436.4	±	4710.22	495829	±	39957	23.1302
P09758	Tumor-associated calcium signal transducer 2	TACSTD2	7	5904.73	±	2658.85	471576	±	42499.2	79.8642
Q9UNN8	Endothelial protein C receptor	PROCR	5	1352.92	±	883.626	469767	±	41756.4	347.224
P17813	Endoglin	ENG	15	5375.99	±	676.874	442760	±	33783.1	82.3589
Q7Z3B1	Neuronal growth regulator 1	NEGR1	13	16253.2	±	10837.1	426047	±	65451.5	26.2131
Q9ULF5	Zinc transporter ZIP10	SLC39A10	13	9193.73	±	2539.22	422029	±	44322	45.904
P62805	Histone H4	H4-16	8	45248.9	±	12020.4	421053	±	127568	9.30527
Q13683	Integrin alpha-7	ITGA7	22	24828.8	±	11180.4	406769	±	46953.7	16.383
P10586	Receptor-type tyrosine-protein phosphatase F	PTPRF	26	19096	±	3421.16	401452	±	44575.3	21.0228
Q31612	HLA class I histocompatibility antigen, B-73 alpha chain	HLA-B	3	1112.09	±	319.523	395085	±	53664.2	355.262
Q9H5V8	CUB domain-containing protein 1	CDCP1	17	8042.02	±	1445.89	380372	±	35378.7	47.298
P48509	CD151 antigen	CD151	4	3049.58	±	523.722	373005	±	36400.7	122.313
Q8IUW5	RELT-like protein 1	RELL1	9	14020.3	±	14945.3	370819	±	42276.1	26.4488
P08473	Neprilysin	MME	32	18340.6	±	1566.15	370006	±	48377.7	20.1741
P07237	Protein disulfide-isomerase	P4HB	16	7236.66	±	2563.24	358182	±	17215.8	49.4955
P61604	10 kDa heat shock protein, mitochondrial	HSPE1	7	6574.93	±	522.123	346706	±	26862.1	52.7315
Q29980	MHC class I polypeptide-related sequence B	MICB	7	7532.58	±	4394.92	345040	±	36129.5	45.8064
P40926	Malate dehydrogenase, mitochondrial	MDH2	14	9866.2	±	6250.12	344251	±	22347.5	34.8919
P14625	Endoplasmin	HSP90B1	17	26791.1	±	2166.78	339925	±	26448.1	12.688
P16284	Platelet endothelial cell adhesion molecule	PECAM1	15	15475.1	±	6071.65	324970	±	16988.8	20.9996
P31930	Cytochrome b-c1 complex subunit 1, mitochondrial	UQCRC1	15	7322.52	±	3590.65	318215	±	21787.3	43.4571
P00505	Aspartate aminotransferase, mitochondrial	GOT2	13	5424.7	±	1297.94	314081	±	42442	57.8983
Q9NQC3	Reticulon-4	RTN4	11	10984.2	±	4794.64	312614	±	48617	28.4603
P15144	Aminopeptidase N	ANPEP	24	15254.4	±	1219.31	312530	±	28581.7	20.4879
P15260	Interferon gamma receptor 1	IFNGR1	9	4222.67	±	1510.68	307822	±	38124.1	72.8975
Q6UVY6	DBH-like monooxygenase protein 1	MOXD1	12	4915.54	±	1098.23	306758	±	24029.5	62.4058
P50895	Basal cell adhesion molecule	BCAM	14	11741	±	2864.47	303020	±	32082.1	25.8086
O95297	Myelin protein zero-like protein 1	MPZL1	6	983.188	±	256.34	296806	±	8177.35	301.882
Q06830	Peroxiredoxin-1	PRDX1	7	8299.54	±	1051.04	292278	±	22318.8	35.2162
P32004	Neural cell adhesion molecule L1	L1CAM	15	14627.7	±	14600.6	290779	±	36631.2	19.8787
Q6YHK3	CD109 antigen	CD109	21	7576.56	±	1512.87	290246	±	30564.9	38.3084
P05106	Integrin beta-3	ITGB3	21	6412.04	±	2258.15	288030	±	39865.1	44.9201
Q00325	Phosphate carrier protein, mitochondrial	SLC25A3	8	25656	±	2993.75	281056	±	3223.09	10.9548
Q96QV6	Histone H2A type 1-A	H2AC1	4	9845.62	±	4671.06	276293	±	92590.4	28.0626
P53985	Monocarboxylate transporter 1	SLC16A1	8	3520.36	±	1268.54	274666	±	14149.5	78.0222
Q07065	Cytoskeleton-associated protein 4	CKAP4	20	15081.5	±	2416.63	270840	±	17710.8	17.9584
P33151	Cadherin-5	CDH5	19	14444.5	±	5323.45	270564	±	34413.5	18.7314
Q96J84	Kin of IRRE-like protein 1	KIRREL1	17	11333.4	±	9877.58	265405	±	19830.6	23.4179
P98172	Ephrin-B1	EFNB1	8	3868.72	±	1456.2	257718	±	43624.7	66.6158
Q8WWI5	Choline transporter-like protein 1	SLC44A1	10	2985.94	±	897.418	252077	±	23274.9	84.4212
P30040	Endoplasmic reticulum resident protein 29	ERP29	8	6934.9	±	3630.28	249999	±	16676.5	36.0494
Q15293	Reticulocalbin-1	RCN1	12	11125.5	±	3726.59	249496	±	35423.5	22.4256
P00367	Glutamate dehydrogenase 1, mitochondrial	GLUD1	15	8901.54	±	1974.73	247741	±	20719.3	27.8313
P25445	Tumor necrosis factor receptor superfamily member 6	FAS	8	3382.75	±	1555.58	243011	±	28246.6	71.8384
Q99653	Calcineurin B homologous protein 1	CHP1	9	4757.77	±	487.761	236809	±	14545.1	49.7731
Q99985	Semaphorin-3C	SEMA3C	12	12704	±	2436.75	236728	±	82532.3	18.6341
P23229	Integrin alpha-6	ITGA6	20	15586.4	±	10062.4	227244	±	15879.8	14.5797
O95490	Adhesion G protein-coupled receptor L2	ADGRL2	16	6039.64	±	2163.22	217070	±	18498.9	35.941
O60279	Sushi domain-containing protein 5	SUSD5	7	4209.89	±	1989.2	214193	±	21472.1	50.8786
Q14697	Neutral alpha-glucosidase AB	GANAB	13	6044.54	±	1783.72	211790	±	7758.98	35.0383
Q14332	Frizzled-2	FZD2	6	3424.64	±	3463.69	211726	±	18750.5	61.8242
P55290	Cadherin-13	CDH13	12	3338.57	±	955.792	210460	±	19811.3	63.039
Q13433	Zinc transporter ZIP6	SLC39A6	8	3354.52	±	106.717	208827	±	16968.1	62.2526
Q15262	Receptor-type tyrosine-protein phosphatase kappa	PTPRK	13	5886.94	±	1956.75	204726	±	30381.6	34.7764
O95980	Reversion-inducing cysteine-rich protein with Kazal motifs	RECK	12	2214.27	±	274.399	203495	±	21028.3	91.9019
Q10589	Bone marrow stromal antigen 2	BST2	4	2717.59	±	1775.67	201390	±	46694.3	74.1061
P17931	Galectin-3	LGALS3	6	4131.2	±	1732.76	197560	±	38002.7	47.8215
P39656	Dolichyl-diphosphooligosaccharide--protein glycosyltransferase 48 kDa subunit	DDOST	8	7707.55	±	1591.55	189481	±	19456.9	24.5838
P04179	Superoxide dismutase [Mn], mitochondrial	SOD2	7	3035.11	±	1495.78	187381	±	12582.5	61.7377
P23470	Receptor-type tyrosine-protein phosphatase gamma	PTPRG	12	7568.28	±	4073.04	182588	±	16122.9	24.1254
P27797	Calreticulin	CALR	7	7968.16	±	2133.78	179271	±	5763.3	22.4985
P04004	Vitronectin	VTN	2	2458.57	±	1389.07	179195	±	35008.5	72.8859
O15427	Monocarboxylate transporter 4	SLC16A3	6	3342.5	±	1293.34	177985	±	21112.2	53.2491
O75390	Citrate synthase, mitochondrial	CS	8	5816.82	±	907.974	173973	±	16989.8	29.9087
Q8TCZ2	CD99 antigen-like protein 2	CD99L2	7	1526.48	±	798.358	173405	±	21001.7	113.598
P36941	Tumor necrosis factor receptor superfamily member 3	LTBR	6	6885.45	±	2075.05	166904	±	17468.5	24.24
P00403	Cytochrome c oxidase subunit 2	MT-CO2	5	3087.94	±	657.102	160255	±	9792.4	51.897
O60603	Toll-like receptor 2	TLR2	13	4016.67	±	1252.33	159661	±	25156.9	39.7495
P07602	Prosaposin	PSAP	15	11653.1	±	5807.94	156301	±	24653.1	13.4128
Q99523	Sortilin	SORT1	18	9066.05	±	366.645	155911	±	14430.7	17.1972
Q9UIW2	Plexin-A1	PLXNA1	15	13693	±	2765.99	155301	±	12936.1	11.3416
P11047	Laminin subunit gamma-1	LAMC1	15	8684.89	±	1937.6	151868	±	23497.4	17.4865
Q99623	Prohibitin-2	PHB2	10	18817.2	±	2740.5	151435	±	4675.2	8.04772
P51149	Ras-related protein Rab-7a	RAB7A	10	16235.4	±	1029.57	150528	±	10008.7	9.2716
P13667	Protein disulfide-isomerase A4	PDIA4	11	3481.07	±	524.632	150019	±	13537.6	43.0956
P08758	Annexin A5	ANXA5	8	4041.74	±	1113.96	146609	±	10840.8	36.2738
P12236	ADP/ATP translocase 3	SLC25A6	4	17912.7	±	1640.39	145933	±	6295.1	8.14691
P17342	Atrial natriuretic peptide receptor 3	NPR3	11	5081.9	±	5241.71	144379	±	23437.5	28.4105
Q96AP7	Endothelial cell-selective adhesion molecule	ESAM	10	4563.66	±	2422.04	144304	±	12419.7	31.6202
P11279	Lysosome-associated membrane glycoprotein 1	LAMP1	7	3144.05	±	461.665	144172	±	9051.99	45.8557
O15431	High affinity copper uptake protein 1	SLC31A1	3	796.394	±	129.212	143959	±	8783.65	180.764
P08582	Melanotransferrin	MELTF	15	6780.29	±	2631.87	143814	±	27724.6	21.2106
P56199	Integrin alpha-1	ITGA1	11	6303.78	±	1287.29	143802	±	18745.5	22.812
P01130	Low-density lipoprotein receptor	LDLR	26	11200.9	±	1517.72	142854	±	22336.8	12.7538
P55145	Mesencephalic astrocyte-derived neurotrophic factor	MANF	6	2440.59	±	252.368	142398	±	23147	58.3455
Q9BQ51	Programmed cell death 1 ligand 2	PDCD1LG2	5	6264.6	±	4506.03	139939	±	12617.5	22.338
P13073	Cytochrome c oxidase subunit 4 isoform 1, mitochondrial	COX4I1	4	1520.19	±	294.332	139093	±	7178.63	91.497
P49184	Deoxyribonuclease-1-like 1	DNASE1L1	7	4186.64	±	3420.59	137506	±	5746.85	32.844
P07942	Laminin subunit beta-1	LAMB1	15	5863.63	±	1440.46	134634	±	24129.3	22.9609
P35052	Glypican-1	GPC1	7	5773.83	±	3624.49	133627	±	18951.4	23.1435
P30530	Tyrosine-protein kinase receptor UFO	AXL	12	4208.26	±	146.857	131803	±	11351.2	31.32
P42892	Endothelin-converting enzyme 1	ECE1	30	15525.2	±	5468.34	130595	±	20702.8	8.41181
Q7KYR7	Butyrophilin subfamily 2 member A1	BTN2A1	8	3771.31	±	3217.98	127459	±	22556.9	33.7971
P35232	Prohibitin	PHB	8	14868.3	±	4610.02	127253	±	7220.05	8.55866
P62277	40S ribosomal protein S13	RPS13	5	5657.1	±	2653.96	124304	±	8634.53	21.973
P60903	Protein S100-A10	S100A10	3	2504.82	±	1026.79	123923	±	19758.2	49.4737
Q08431	Lactadherin	MFGE8	6	2536.39	±	939.829	118667	±	7052.59	46.7859
P27824	Calnexin	CANX	6	3395.02	±	958.309	117902	±	12308	34.7278
P48960	CD97 antigen	ADGRE5	14	5053.45	±	585.152	116949	±	9219.54	23.1423
P04844	Dolichyl-diphosphooligosaccharide--protein glycosyltransferase subunit 2	RPN2	9	10498.8	±	3226.78	116736	±	11822.9	11.119
P22413	Ectonucleotide pyrophosphatase/phosphodiesterase family member 1	ENPP1	9	5564.16	±	3262.19	112306	±	7693.41	20.1838
Q12913	Receptor-type tyrosine-protein phosphatase eta	PTPRJ	10	2605.65	±	1596.28	111769	±	5042.94	42.8949
P36269	Glutathione hydrolase 5 proenzyme	GGT5	9	6341.01	±	1877.6	111261	±	2978.52	17.5463
P51148	Ras-related protein Rab-5C	RAB5C	6	11473.3	±	1487.59	110365	±	4954.58	9.61925
Q99988	Growth/differentiation factor 15	GDF15	5	2393.68	±	372.551	110008	±	19767.8	45.9578
Q14764	Major vault protein	MVP	12	6564.01	±	2276.68	108944	±	11462.6	16.5972
P45880	Voltage-dependent anion-selective channel protein 2	VDAC2	8	5959.43	±	1074.75	108879	±	3293.86	18.27
P41217	OX-2 membrane glycoprotein	CD200	5	2817.19	±	1283.16	108858	±	20583.3	38.6407
P18084	Integrin beta-5	ITGB5	10	5339.43	±	1540.39	108218	±	18530.5	20.2677
P51511	Matrix metalloproteinase-15	MMP15	10	5447.98	±	2585.31	107837	±	8117.21	19.794
O00622	Protein CYR61	CCN1	6	2065.09	±	1059.27	106357	±	3876.26	51.5024
P54760	Ephrin type-B receptor 4	EPHB4	8	12318	±	2101.19	104970	±	2087.65	8.52172
Q01650	Large neutral amino acids transporter small subunit 1	SLC7A5	3	1281.78	±	594.973	104710	±	6776.38	81.6914
Q96S97	Myeloid-associated differentiation marker	MYADM	4	1490.8	±	1237.81	104518	±	7480.54	70.1086
Q9HDC9	Adipocyte plasma membrane-associated protein	APMAP	7	12643.4	±	2712.45	104168	±	10943.8	8.23897
Q15043	Zinc transporter ZIP14	SLC39A14	7	1155.48	±	248.681	103589	±	6095.1	89.65
P22695	Cytochrome b-c1 complex subunit 2, mitochondrial	UQCRC2	9	4583.29	±	532.12	103549	±	6274.38	22.5928
O00220	Tumor necrosis factor receptor superfamily member 10A	TNFRSF10A	7	4184.6	±	1717.34	102163	±	14222.5	24.414
O00469	Procollagen-lysine,2-oxoglutarate 5-dioxygenase 2	PLOD2	8	5814.56	±	1879.35	102056	±	10839	17.5518
O00468	Agrin	AGRN	11	5127.5	±	1424.31	100871	±	18095.3	19.6726
P52799	Ephrin-B2	EFNB2	7	1764.77	±	975.366	100645	±	12670.1	57.0299
P60033	CD81 antigen	CD81	5	1008.51	±	612.661	100566	±	4825.62	99.7173
Q9NQS3	Nectin-3	NECTIN3	7	2693.68	±	932.596	100081	±	8729.21	37.1538
Q8NFZ8	Cell adhesion molecule 4	CADM4	4	5935.13	±	4962.14	98942.3	±	6660.43	16.6706
P08581	Hepatocyte growth factor receptor	MET	14	11049.7	±	9616.94	98284.4	±	10336.2	8.89479
P27105	Erythrocyte band 7 integral membrane protein	STOM	7	5247.91	±	1087.5	94501.2	±	5547.91	18.0074
Q9NPH3	Interleukin-1 receptor accessory protein	IL1RAP	8	4286.49	±	2012.55	92024.3	±	6128.7	21.4685
Q01628	Interferon-induced transmembrane protein 3	IFITM3	6	2813.98	±	415.244	91483.4	±	8327.64	32.5103
Q8N8Z6	Discoidin, CUB and LCCL domain-containing protein 1	DCBLD1	8	3181.66	±	1239.77	91293	±	9250.87	28.6935
Q9BZM5	UL16-binding protein 2	ULBP2	4	1226.37	±	709.258	86588.8	±	7045.53	70.6056
Q92823	Neuronal cell adhesion molecule	NRCAM	7	3746.15	±	232.008	84366.7	±	10494.6	22.5209
Q13641	Trophoblast glycoprotein	TPBG	4	933.271	±	270.017	83869.7	±	19191.3	89.8664
Q12907	Vesicular integral-membrane protein VIP36	LMAN2	7	4136.24	±	3214.79	81033.6	±	8271.88	19.5911
O96008	Mitochondrial import receptor subunit TOM40 homolog	TOMM40	6	3046.6	±	134.732	78447.5	±	7405.91	25.7492
P30048	Thioredoxin-dependent peroxide reductase, mitochondrial	PRDX3	5	2232.33	±	245.441	77987.2	±	13512.7	34.9353
P61619	Protein transport protein Sec61 subunit alpha isoform 1	SEC61A1	4	6165.01	±	807.11	76964.1	±	8240.19	12.484
P04406	Glyceraldehyde-3-phosphate dehydrogenase	GAPDH	7	6728.02	±	3042.25	75186.7	±	12407.2	11.1752
Q9Y277	Voltage-dependent anion-selective channel protein 3	VDAC3	5	6967.34	±	1773.98	74852.2	±	4536.59	10.7433
Q16625	Occludin	OCLN	9	3036.93	±	1110.23	74607.9	±	11891.2	24.5669
Q9BTV4	Transmembrane protein 43	TMEM43	5	1499.44	±	590.124	74359.4	±	14175.6	49.5915
O75326	Semaphorin-7A	SEMA7A	8	6746.02	±	4880.62	73665.3	±	24074.6	10.9198
P14543	Nidogen-1	NID1	8	3437.21	±	984.14	72651.2	±	17868.2	21.1367
P19634	Sodium/hydrogen exchanger 1	SLC9A1	7	1633.64	±	444.886	72460.9	±	4513.11	44.3555
P22626	Heterogeneous nuclear ribonucleoproteins A2/B1	HNRNPA2B1	5	4803.66	±	1655.49	69280.3	±	22346.2	14.4224
Q9NP84	Tumor necrosis factor receptor superfamily member 12A	TNFRSF12A	3	1508.53	±	441.464	69180.9	±	6277.54	45.8598
Q9Y2B0	Protein canopy homolog 2	CNPY2	4	735.533	±	367.257	66581.9	±	12091.5	90.522
O60353	Frizzled-6	FZD6	3	819.106	±	196.239	65316	±	5492.28	79.7406
Q03405	Urokinase plasminogen activator surface receptor	PLAUR	4	1270.32	±	155.467	65149	±	14521.6	51.2854
Q16563	Synaptophysin-like protein 1	SYPL1	4	4465.91	±	784.791	65121.4	±	3408.54	14.5819
P49755	Transmembrane emp24 domain-containing protein 10	TMED10	3	1809.5	±	185.557	62895.6	±	9937.03	34.7585
Q6EMK4	Vasorin	VASN	5	1957.33	±	97.333	61541.3	±	8210.16	31.4414
O00592	Podocalyxin	PODXL	9	3411.86	±	1328.01	61471.5	±	4710.85	18.017
P07858	Cathepsin B	CTSB	5	4506.53	±	849.993	61414	±	6318.67	13.6278
P00387	NADH-cytochrome b5 reductase 3	CYB5R3	5	6880.26	±	1030.18	60257.9	±	19861	8.75809
P40189	Interleukin-6 receptor subunit beta	IL6ST	5	2262.05	±	1443.15	59264.2	±	11683	26.1994
P20674	Cytochrome c oxidase subunit 5A, mitochondrial	COX5A	4	2368.35	±	1087.35	58886.2	±	4271.16	24.8638
P19256	Lymphocyte function-associated antigen 3	CD58	3	1357.16	±	832.712	58650.1	±	7069.58	43.2152
Q9Y639	Neuroplastin	NPTN	2	383.399	±	327.526	57768.2	±	7209.92	150.674
P08571	Monocyte differentiation antigen CD14	CD14	6	3376.92	±	876.806	57583.9	±	6264.02	17.0522
Q03135	Caveolin-1	CAV1	5	2067.57	±	1050.89	55496.2	±	6773.66	26.8413
Q5VY43	Platelet endothelial aggregation receptor 1	PEAR1	11	5826.36	±	2377.89	54675.7	±	8342.29	9.38419
P60174	Triosephosphate isomerase	TPI1	5	3234.06	±	1058.71	54554.7	±	5115.61	16.8688
O75508	Claudin-11	CLDN11	3	1631.95	±	436.219	54494.7	±	6694.25	33.3923
P27658	Collagen alpha-1(VIII) chain	COL8A1	2	1383.4	±	473.754	54076.9	±	3889.76	39.0898
O75396	Vesicle-trafficking protein SEC22b	SEC22B	4	3046.66	±	789.412	53870.3	±	8722.34	17.6817
P02649	Apolipoprotein E	APOE	2	2519.24	±	1559.56	53656.2	±	9179.84	21.2986
O95881	Thioredoxin domain-containing protein 12	TXNDC12	2	537.297	±	350.223	52505.1	±	7236.01	97.7207
Q15005	Signal peptidase complex subunit 2	SPCS2	3	3480.91	±	1803.21	52190.6	±	1667.52	14.9934
Q6NUK1	Calcium-binding mitochondrial carrier protein SCaMC-1	SLC25A24	4	2361.34	±	666.532	51618.2	±	8503.93	21.8597
P09651	Heterogeneous nuclear ribonucleoprotein A1	HNRNPA1	3	2844.69	±	1109.19	51251.3	±	13624	18.0165
O43520	Phospholipid-transporting ATPase IC	ATP8B1	5	2113.99	±	227.171	50320.9	±	5347.97	23.8038
P04083	Annexin A1	ANXA1	5	5358.72	±	1691.98	50100.8	±	2183.67	9.34939
Q6NW40	RGM domain family member B	RGMB	4	1457.5	±	771.629	49759.3	±	6027.28	34.1401
Q9ULI3	Protein HEG homolog 1	HEG1	7	1889.13	±	147.921	49074.6	±	25525.9	25.9774
P07195	L-lactate dehydrogenase B chain	LDHB	2	1865.14	±	674.065	48598.5	±	2050.15	26.0562
O15230	Laminin subunit alpha-5	LAMA5	10	5606.8	±	1838.88	48285.1	±	14778.4	8.61189
Q969H8	Myeloid-derived growth factor	MYDGF	2	1682.56	±	808.753	47942.2	±	10502.6	28.4937
P60468	Protein transport protein Sec61 subunit beta	SEC61B	3	1230.18	±	272.179	47333.4	±	4476.24	38.4769
G3V325	ATP5J2-PTCD1 readthrough	ATP5MF-PT	2	853.001	±	209.699	46176	±	1621.82	54.1336
O75915	PRA1 family protein 3	ARL6IP5	4	1784.1	±	876.67	46126.1	±	2073.39	25.854
P06748	Nucleophosmin	NPM1	4	2421.85	±	157.815	45948	±	2567.78	18.9722
Q10471	Polypeptide N-acetylgalactosaminyltransferase 2	GALNT2	5	1467.61	±	882.043	45796.4	±	4678.77	31.2047
Q96JA1	Leucine-rich repeats and immunoglobulin-like domains protein 1	LRIG1	5	1962.27	±	455.831	45164.6	±	7320.66	23.0165
P13598	Intercellular adhesion molecule 2	ICAM2	3	1932.6	±	1750.15	44927.7	±	1498.31	23.2473
Q99959	Plakophilin-2	PKP2	7	4146.97	±	1706.86	44697.4	±	5368.64	10.7783
P31949	Protein S100-A11	S100A11	2	2104.99	±	1269.55	44574.2	±	3362.93	21.1755
P08962	CD63 antigen	CD63	2	3223.75	±	2138.73	44476.6	±	2849.8	13.7965
P16615	Sarcoplasmic/endoplasmic reticulum calcium ATPase 2	ATP2A2	6	4074.67	±	1332.53	44249.5	±	1936.15	10.8597
P51571	Translocon-associated protein subunit delta	SSR4	4	1822.41	±	365.045	43513.2	±	2281.08	23.8768
Q53GQ0	Very-long-chain 3-oxoacyl-CoA reductase	HSD17B12	4	4198.46	±	1030.93	43462.6	±	6614.01	10.352
P15586	N-acetylglucosamine-6-sulfatase	GNS	9	2544.36	±	810.004	43451.9	±	12404.6	17.0777
P24539	ATP synthase F(0) complex subunit B1, mitochondrial	ATP5PB	4	1346.17	±	496.454	43140.1	±	2731.06	32.0464
Q24JP5	Transmembrane protein 132A	TMEM132A	4	190.183	±	39.1916	42633.6	±	6050.71	224.172
P36957	Dihydrolipoyllysine-residue succinyltransferase component of 2-oxoglutarate dehydrogenase complex, mitochondrial	DLST	2	698.161	±	241.937	42163.9	±	5466.91	60.3927
Q9Y4K0	Lysyl oxidase homolog 2	LOXL2	5	3645.19	±	1782.39	41958.9	±	9230.11	11.5108
P20645	Cation-dependent mannose-6-phosphate receptor	M6PR	5	2307.95	±	521.06	41721.2	±	4344.86	18.0772
P36542	ATP synthase subunit gamma, mitochondrial	ATP5F1C	3	4994.29	±	1399.14	40909.8	±	1308.58	8.19131
P46977	Dolichyl-diphosphooligosaccharide--protein glycosyltransferase subunit STT3A	STT3A	2	1299.12	±	846.695	40396.1	±	4982.5	31.0949
P00338	L-lactate dehydrogenase A chain	LDHA	3	4714.61	±	1175.19	39751.1	±	1620.51	8.43147
P39019	40S ribosomal protein S19	RPS19	2	602.606	±	115.761	39142.5	±	2348.19	64.9554
Q95604	HLA class I histocompatibility antigen, Cw-17 alpha chain	HLA-C	3	1097.3	±	651.315	39089.7	±	1999.81	35.6236
P14314	Glucosidase 2 subunit beta	PRKCSH	4	1922.8	±	814.933	38819.1	±	4957.62	20.1888
Q96AG4	Leucine-rich repeat-containing protein 59	LRRC59	3	2828.04	±	1867.64	38786.7	±	5882.02	13.715
Q15084	Protein disulfide-isomerase A6	PDIA6	3	2837.2	±	2072.89	38699.5	±	601.419	13.6401
P58335	Anthrax toxin receptor 2	ANTXR2	5	4616.03	±	2018.17	37896.9	±	396.495	8.20983
P09038	Fibroblast growth factor 2	FGF2	2	1231.65	±	892.291	36982.6	±	4355.52	30.027
P26641	Elongation factor 1-gamma	EEF1G	4	3288.29	±	1501.41	36469.2	±	4778.69	11.0906
O00560	Syntenin-1	SDCBP	5	2388.23	±	1623.24	36465.1	±	5953.24	15.2687
P55899	IgG receptor FcRn large subunit p51	FCGRT	3	1537.85	±	948.244	36138.8	±	4944.14	23.4996
P34897	Serine hydroxymethyltransferase, mitochondrial	SHMT2	3	1784.29	±	723.711	36126.4	±	2186.05	20.247
P39060	Collagen alpha-1(XVIII) chain	COL18A1	4	3567.82	±	4331.67	36074.5	±	3725.47	10.1111
Q9NYU2	UDP-glucose:glycoprotein glucosyltransferase 1	UGGT1	4	990.965	±	324.337	35679.4	±	2637.06	36.0047
P05067	Amyloid-beta A4 protein	APP	9	2723.35	±	584.013	35308.8	±	8579.28	12.9652
P07686	Beta-hexosaminidase subunit beta	HEXB	3	1958.73	±	920.983	34769.4	±	6279.6	17.7509
Q9H6B4	CXADR-like membrane protein	CLMP	2	3304.33	±	4256.18	34560.2	±	4048.02	10.4591
Q07021	Complement component 1 Q subcomponent-binding protein, mitochondrial	C1QBP	2	1019.48	±	676.128	34388.4	±	4748.05	33.7313
O75051	Plexin-A2	PLXNA2	4	1150.36	±	244.591	33829.9	±	3699.75	29.4082
Q96JJ7	Protein disulfide-isomerase TMX3	TMX3	2	341.119	±	206.324	33204.3	±	2191.91	97.3391
Q9NZM1	Myoferlin	MYOF	6	2528.24	±	1352.38	33074.1	±	5573.25	13.0819
Q14257	Reticulocalbin-2	RCN2	3	832.141	±	79.7457	32911.2	±	1572.65	39.55
P67812	Signal peptidase complex catalytic subunit SEC11A	SEC11A	2	1929.44	±	368.171	32630.8	±	12897.1	16.912
P08133	Annexin A6	ANXA6	3	1641.58	±	962.865	32476.2	±	2710.04	19.7834
Q969P0	Immunoglobulin superfamily member 8	IGSF8	3	738.299	±	1002.64	32027.8	±	7022.08	43.3805
Q19T08	Endothelial cell-specific chemotaxis regulator	ECSCR	2	1469.18	±	1876.06	31927.7	±	2419.79	21.7317
Q04837	Single-stranded DNA-binding protein, mitochondrial	SSBP1	2	680.258	±	14.7877	31819.8	±	2721.46	46.7761
P07919	Cytochrome b-c1 complex subunit 6, mitochondrial	UQCRH	3	1009.02	±	425.857	31591.5	±	6619.94	31.309
P14174	Macrophage migration inhibitory factor	MIF	2	928.874	±	323.459	31499.4	±	5494.66	33.9114
O75578	Integrin alpha-10	ITGA10	4	1357.17	±	296.544	31240.3	±	2994.59	23.0186
Q01973	Inactive tyrosine-protein kinase transmembrane receptor ROR1	ROR1	3	971.029	±	985.674	31152.6	±	5246.28	32.082
P49257	Protein ERGIC-53	LMAN1	2	2029.56	±	956.6	30846.7	±	2906.6	15.1987
P14406	Cytochrome c oxidase subunit 7A2, mitochondrial	COX7A2	2	1282.74	±	409.132	30740.5	±	6369.52	23.9646
Q9P035	Very-long-chain (3R)-3-hydroxyacyl-CoA dehydratase 3	HACD3	3	2267.77	±	692.642	30509.6	±	2901.71	13.4536
P00749	Urokinase-type plasminogen activator	PLAU	2	1482.33	±	994.464	30110.1	±	7985.11	20.3127
O43169	Cytochrome b5 type B	CYB5B	2	1341.51	±	544.243	29631.2	±	2901.3	22.0878
P26885	Peptidyl-prolyl cis-trans isomerase FKBP2	FKBP2	2	480.287	±	167.759	29506.5	±	6675.55	61.4351
P30536	Translocator protein	TSPO	2	2989.12	±	1511.22	29504.2	±	6365.45	9.87053
P51991	Heterogeneous nuclear ribonucleoprotein A3	HNRNPA3	3	2668.3	±	927.216	29090.2	±	9592.04	10.9021
Q14112	Nidogen-2	NID2	3	1777.2	±	640.229	28746.3	±	4707.52	16.175
Q15758	Neutral amino acid transporter B(0)	SLC1A5	3	1021.78	±	565.793	28712.2	±	2120.16	28.1001
Q13162	Peroxiredoxin-4	PRDX4	3	1360.31	±	246.136	28000.2	±	1751.42	20.5837
Q9Y289	Sodium-dependent multivitamin transporter	SLC5A6	3	1554.39	±	655.88	27909.5	±	4763.58	17.9553
P10620	Microsomal glutathione S-transferase 1	MGST1	2	1763.88	±	257.087	27302	±	8355.4	15.4784
P43307	Translocon-associated protein subunit alpha	SSR1	2	727.197	±	241.769	27110.9	±	3434.48	37.2814
Q5JPE7	Nodal modulator 2	NOMO2	4	3318.84	±	582.095	26985.2	±	5764.53	8.13091
P02647	Apolipoprotein A-I	APOA1	2	1610.31	±	462.681	26069.7	±	6854.63	16.1892
Q14165	Malectin	MLEC	3	572.476	±	158.882	25765.7	±	5921.76	45.0075
P09603	Macrophage colony-stimulating factor 1	CSF1	3	3118.81	±	2553.88	25680.5	±	8610.52	8.23406
Q9UM00	Calcium load-activated calcium channel	TMCO1	2	819.928	±	454.267	25483.1	±	2643.28	31.0797
Q9UJZ1	Stomatin-like protein 2, mitochondrial	STOML2	4	2152.6	±	735.543	25461.6	±	2923.17	11.8283
P19105	Myosin regulatory light chain 12A	MYL12A	2	723.658	±	284.72	25315.3	±	6789.7	34.9825
Q68D85	Natural cytotoxicity triggering receptor 3 ligand 1	NCR3LG1	2	66.8217	±	115.739	25158.1	±	2085.13	376.496
P08865	40S ribosomal protein SA	RPSA	2	1958.7	±	822.722	25089.2	±	2321.57	12.8091
P31431	Syndecan-4	SDC4	2	640.737	±	535.945	24806.3	±	3141.07	38.7153
Q96HE7	ERO1-like protein alpha	ERO1A	3	785.409	±	203.851	24639.7	±	3852.07	31.3718
Q9H6X2	Anthrax toxin receptor 1	ANTXR1	3	488.765	±	377.619	24005.4	±	3421.19	49.1144
O60487	Myelin protein zero-like protein 2	MPZL2	3	1375.5	±	410.523	23891.7	±	3643.21	17.3695
Q04771	Activin receptor type-1	ACVR1	2	538.016	±	280.379	23630.5	±	2933.28	43.9215
O43760	Synaptogyrin-2	SYNGR2	2	1059.57	±	912.385	23590.9	±	2155.56	22.2646
P78504	Protein jagged-1	JAG1	2	488.356	±	144.31	23506.5	±	3588.89	48.1339
Q8WTV0	Scavenger receptor class B member 1	SCARB1	2	408.083	±	152.708	23349.1	±	2800.44	57.2164
P21397	Amine oxidase [flavin-containing] A	MAOA	3	1550.86	±	747.553	22918.5	±	3327.05	14.778
Q99808	Equilibrative nucleoside transporter 1	SLC29A1	2	276.501	±	239.492	22004.7	±	1843.49	79.5825
Q92542	Nicastrin	NCSTN	3	927.754	±	215.442	21850.7	±	1428.38	23.5522
P26038	Moesin	MSN	2	1294.54	±	585.821	21688.7	±	79.2173	16.7539
P18859	ATP synthase-coupling factor 6, mitochondrial	ATP5PF	2	478.79	±	353.192	21503	±	2898.44	44.9111
P61009	Signal peptidase complex subunit 3	SPCS3	2	1555.63	±	460.651	21191.4	±	4210.7	13.6224
Q92804	TATA-binding protein-associated factor 2N	TAF15	2	1323.53	±	907.668	19524.3	±	3526.26	14.7517
P07339	Cathepsin D	CTSD	2	1268.04	±	877.033	19112.4	±	1580.45	15.0723
Q9NZV1	Cysteine-rich motor neuron 1 protein	CRIM1	6	809.804	±	210.747	18760.2	±	1452.56	23.1663
P31943	Heterogeneous nuclear ribonucleoprotein H	HNRNPH1	3	2244.01	±	646.434	18598.5	±	4701.19	8.28804
P26599	Polypyrimidine tract-binding protein 1	PTBP1	2	641.541	±	213.175	18583.5	±	11035.1	28.967
Q8NG11	Tetraspanin-14	TSPAN14	2	350.194	±	161.476	18402.5	±	3033.09	52.5493
Q9H488	GDP-fucose protein O-fucosyltransferase 1	POFUT1	2	1203.88	±	718.593	17978.7	±	5249.05	14.934
Q7Z6M3	Allergin-1	MILR1	2	2214.85	±	695.606	17896.1	±	4406.58	8.08003
P62070	Ras-related protein R-Ras2	RRAS2	2	1762.28	±	364.543	17828.7	±	1529.85	10.1168
P31040	Succinate dehydrogenase [ubiquinone] flavoprotein subunit, mitochondrial	SDHA	2	841.241	±	475.696	17734.1	±	3325.76	21.0809
P28799	Granulins	GRN	6	1133.82	±	741.683	17554.4	±	2961.55	15.4826
P21796	Voltage-dependent anion-selective channel protein 1	VDAC1	3	1094.59	±	109.479	17271	±	866.631	15.7785
P19367	Hexokinase-1	HK1	3	1576.34	±	590.348	17055.4	±	2518.82	10.8196
P08574	Cytochrome c1, heme protein, mitochondrial	CYC1	2	573.936	±	222.254	16566.7	±	1974.02	28.8651
P52597	Heterogeneous nuclear ribonucleoprotein F	HNRNPF	2	877.77	±	259.394	16522.9	±	2519.04	18.8238
Q13444	Disintegrin and metalloproteinase domain-containing protein 15	ADAM15	3	502.645	±	383.889	16476.6	±	1702.42	32.7798
Q03167	Transforming growth factor beta receptor type 3	TGFBR3	2	651.855	±	197.743	16405.1	±	1815.75	25.1668
Q9Y5M8	Signal recognition particle receptor subunit beta	SRPRB	2	1450.92	±	916.023	16357.1	±	2673.19	11.2735
Q8WUM9	Sodium-dependent phosphate transporter 1	SLC20A1	2	1224.12	±	702.78	15819.1	±	1187.98	12.9229
P22061	Protein-L-isoaspartate(D-aspartate) O-methyltransferase	PCMT1	2	419.899	±	222.822	15754	±	2144.13	37.5186
Q15363	Transmembrane emp24 domain-containing protein 2	TMED2	2	621.337	±	640.96	15394	±	884.537	24.7757
Q86T13	C-type lectin domain family 14 member A	CLEC14A	3	751.499	±	268.119	14349.7	±	4808.83	19.0948
Q96N66	Lysophospholipid acyltransferase 7	MBOAT7	2	1212.36	±	399.355	14146.5	±	1717.73	11.6686
Q02978	Mitochondrial 2-oxoglutarate/malate carrier protein	SLC25A11	2	1571.26	±	366.955	14052.2	±	551.813	8.94326
Q15392	Delta(24)-sterol reductase	DHCR24	2	869.075	±	748.231	13723	±	2162.54	15.7903
Q9Y6C9	Mitochondrial carrier homolog 2	MTCH2	2	545.205	±	230.647	13529.8	±	1458.44	24.8159
Q9H813	Transmembrane protein 206	PACC1	4	1043.12	±	264.201	13002	±	1055.24	12.4645
O15260	Surfeit locus protein 4	SURF4	2	1241.02	±	231.221	12997.3	±	1819.62	10.4731
Q14739	Lamin-B receptor	LBR	2	972.559	±	360.163	12366.1	±	2829.19	12.715
Q13011	Delta(3,5)-Delta(2,4)-dienoyl-CoA isomerase, mitochondrial	ECH1	2	705.859	±	409.349	12012.3	±	312.121	17.018
P29279	Connective tissue growth factor	CCN2	2	753.966	±	725.641	11920.9	±	5265.85	15.8109
Q9BSJ8	Extended synaptotagmin-1	ESYT1	2	335.074	±	290.182	11805.7	±	1010.11	35.2332
P07954	Fumarate hydratase, mitochondrial	FH	2	640.34	±	252.863	11270.6	±	2105.49	17.601
Q13724	Mannosyl-oligosaccharide glucosidase	MOGS	2	356.683	±	166.957	11039.5	±	1485.98	30.9506
A0A0A6YYA0	Protein TMED7-TICAM2	#N/A	2	684.446	±	264.28	10535	±	1749.52	15.3919
P20062	Transcobalamin-2	TCN2	2	742.435	±	208.651	10232	±	2595.95	13.7816
O43570	Carbonic anhydrase 12	CA12	2	1110.86	±	709.029	9973.42	±	5749.59	8.97812
P13473	Lysosome-associated membrane glycoprotein 2	LAMP2	2	875.416	±	629.755	8700.34	±	3980.78	9.93852
P08069	Insulin-like growth factor 1 receptor	IGF1R	2	491.917	±	228.398	8697.8	±	574.195	17.6814
P37173	TGF-beta receptor type-2	TGFBR2	2	479.298	±	168.439	8376.58	±	3791.04	17.4768
O00481	Butyrophilin subfamily 3 member A1	BTN3A1	2	524.33	±	200.583	8146.78	±	2473.81	15.5375
P02788	Lactotransferrin	LTF	2	789.29	±	931.835	7369.58	±	1224.93	9.33697
Q9Y2G3	Probable phospholipid-transporting ATPase IF	ATP11B	4	664.323	±	486.659	6624.28	±	2089.28	9.97146
O60449	Lymphocyte antigen 75	LY75	2	405.024	±	243.179	3830.28	±	1774.77	9.45693
(b) HUVEC
UniProt ID	Protein name	Gene name	Number of	Control (Peak area)			Cell-surface (Peak area)			Cell surface/
			peptides	Mean	±	SD (n = 3)	Mean	±	SD (n = 3)	control
P43121	Cell surface glycoprotein MUC18	MCAM	133	204163	±	147021	3.73703e+07	±	6.74666e+06	183.042
P09382	Galectin-1	LGALS1	46	443939	±	349737	1.61734e+07	±	3.51963e+06	36.4315
P16284	Platelet endothelial cell adhesion molecule	PECAM1	68	54092	±	37776.1	7.85671e+06	±	1.15827e+06	145.247
P13645	Keratin, type I cytoskeletal 10	KRT10	75	804913	±	223546	7.15354e+06	±	1.16701e+07	8.88735
P13987	CD59 glycoprotein	CD59	22	53762.5	±	23201.9	6.37924e+06	±	1.48822e+06	118.656
P13598	Intercellular adhesion molecule 2	ICAM2	15	11773.3	±	3219.38	4.75814e+06	±	812768	404.147
P29317	Ephrin type-A receptor 2	EPHA2	53	37548.4	±	13730	2.94836e+06	±	539445	78.5218
P17813	Endoglin	ENG	45	47968.8	±	10760	2.79967e+06	±	353233	58.3645
Q13740	CD166 antigen	ALCAM	48	47811.4	±	10915.1	2.55288e+06	±	509125	53.3948
P05556	Integrin beta-1	ITGB1	42	93200.1	±	16829.7	2.53927e+06	±	357395	27.2453
P14209	CD99 antigen	CD99	23	14031.8	±	10862.7	2.43953e+06	±	757924	173.857
Q9Y624	Junctional adhesion molecule A	F11R	21	25612	±	9655.39	2.42148e+06	±	366497	94.5444
P08648	Integrin alpha-5	ITGA5	58	80705	±	12379.1	2.19721e+06	±	378565	27.2252
Q96AP7	Endothelial cell-selective adhesion molecule	ESAM	27	20393.4	±	12210	2.04538e+06	±	387119	100.296
P21926	CD9 antigen	CD9	12	13840.4	±	9034.14	1.95608e+06	±	657457	141.331
Q13443	Disintegrin and metalloproteinase domain-containing protein 9	ADAM9	35	23271.1	±	10580.5	1.90579e+06	±	329700	81.8951
P02786	Transferrin receptor protein 1	TFRC	70	129498	±	77026.4	1.66669e+06	±	258636	12.8704
P50281	Matrix metalloproteinase-14	MMP14	31	26244.4	±	5424.56	1.49327e+06	±	278210	56.8984
O14672	Disintegrin and metalloproteinase domain-containing protein 10	ADAM10	32	15712.6	±	4587.58	1.46954e+06	±	231131	93.5264
P98160	Basement membrane-specific heparan sulfate proteoglycan core protein	HSPG2	117	308796	±	100180	1.41975e+06	±	348524	4.59769
P35613	Basigin	BSG	15	14080.5	±	2800.32	1.33036e+06	±	196961	94.4821
Q9H8L6	Multimerin-2	MMRN2	41	45687.4	±	16631.4	1.32026e+06	±	177738	28.8975
O14786	Neuropilin-1	NRP1	29	29721	±	15291.1	1.24386e+06	±	248609	41.8513
Q9UNN8	Endothelial protein C receptor	PROCR	8	5558.48	±	3130.56	1.24096e+06	±	132153	223.255
P06756	Integrin alpha-V	ITGAV	53	71119.5	±	2784.34	1.21864e+06	±	218436	17.1351
P15529	Membrane cofactor protein	CD46	10	7543.39	±	2589.8	1.1591e+06	±	173402	153.658
P17301	Integrin alpha-2	ITGA2	43	37175.5	±	17783.6	1.10087e+06	±	130629	29.6127
P35222	Catenin beta-1	CTNNB1	29	20569.5	±	7709.55	1.04151e+06	±	215014	50.6335
Q92692	Nectin-2	NECTIN2	13	10926.9	±	1465.33	1.00707e+06	±	208243	92.1638
P33151	Cadherin-5	CDH5	32	21943.9	±	639.797	951256	±	117071	43.3495
P05121	Plasminogen activator inhibitor 1	SERPINE1	22	71093.8	±	43505.6	826242	±	98065.2	11.6219
P06576	ATP synthase subunit beta, mitochondrial	ATP5F1B	23	49881.1	±	35682.9	750375	±	154440	15.0433
P81605	Dermcidin	DCD	3	45618.8	±	20570.2	714916	±	197663	15.6715
P11021	78 kDa glucose-regulated protein	HSPA5	27	90075.4	±	65036.6	640583	±	93858.9	7.11163
P23284	Peptidyl-prolyl cis-trans isomerase B	PPIB	13	28377.9	±	16287.9	580313	±	143015	20.4495
P07942	Laminin subunit beta-1	LAMB1	41	47532	±	7800.59	571303	±	88880.2	12.0193
Q9NPY3	Complement component C1q receptor	CD93	20	11244.7	±	3251.46	567886	±	85352.6	50.5026
P10586	Receptor-type tyrosine-protein phosphatase F	PTPRF	40	27576.7	±	4167.62	532011	±	83607.4	19.292
Q16363	Laminin subunit alpha-4	LAMA4	32	39054.3	±	13711.7	505668	±	73152.8	12.9478
O75051	Plexin-A2	PLXNA2	34	29883.7	±	10319.1	475780	±	86931.8	15.9211
P29323	Ephrin type-B receptor 2	EPHB2	27	19540.2	±	8008.07	474613	±	66450.7	24.2891
Q08174	Protocadherin-1	PCDH1	19	16207.7	±	4793.85	472402	±	49826.6	29.1467
Q7Z3B1	Neuronal growth regulator 1	NEGR1	13	12698.2	±	4943.66	456779	±	139463	35.9721
P14923	Junction plakoglobin	JUP	29	23073.8	±	5774.79	448173	±	127510	19.4234
P15151	Poliovirus receptor	PVR	7	3162.13	±	1393.66	422575	±	73482.6	133.636
P30101	Protein disulfide-isomerase A3	PDIA3	18	56301.7	±	26522.9	418619	±	92476.4	7.43528
P16070	CD44 antigen	CD44	12	9214	±	3139.78	411673	±	39154.5	44.6791
Q06830	Peroxiredoxin-1	PRDX1	11	55027.2	±	26094.1	359345	±	88359.8	6.53032
Q8N126	Cell adhesion molecule 3	CADM3	10	2221.18	±	942.041	350777	±	86595.8	157.924
P35590	Tyrosine-protein kinase receptor Tie-1	TIE1	20	12338.7	±	3699.48	346502	±	45655.3	28.0825
P55290	Cadherin-13	CDH13	19	10616.3	±	394.544	343348	±	60447.4	32.3415
P62979	Ubiquitin-40S ribosomal protein S27a	RPS27A	8	22303	±	7638.56	342615	±	81830	15.3619
P11047	Laminin subunit gamma-1	LAMC1	31	17077	±	2544.09	331927	±	42199.2	19.4371
P05023	Sodium/potassium-transporting ATPase subunit alpha-1	ATP1A1	21	15488.6	±	5715.31	325680	±	46655.8	21.0271
O14763	Tumor necrosis factor receptor superfamily member 10B	TNFRSF10B	16	10761.9	±	5092.85	320860	±	76319.6	29.8143
P23467	Receptor-type tyrosine-protein phosphatase beta	PTPRB	34	31988	±	15246	314790	±	45478.2	9.84086
P61769	Beta-2-microglobulin	B2M	6	3214.9	±	1104.43	304941	±	69240.2	94.8526
P21589	5'-nucleotidase	NT5E	20	15152.5	±	3170.55	293826	±	40486.1	19.3913
Q12891	Hyaluronidase-2	HYAL2	7	6089.11	±	1633.23	293618	±	53006.6	48.2201
Q9NZQ7	Programmed cell death 1 ligand 1	CD274	6	3369.94	±	2981.54	285487	±	52394.7	84.7157
Q86T13	C-type lectin domain family 14 member A	CLEC14A	21	11782	±	2491.76	280845	±	53218.3	23.8368
P55287	Cadherin-11	CDH11	17	15557.2	±	2649.33	277461	±	48388.4	17.8349
Q14118	Dystroglycan	DAG1	13	8360.78	±	5747.62	270561	±	18522.3	32.3607
P25705	ATP synthase subunit alpha, mitochondrial	ATP5F1A	16	32276.3	±	5859.57	260444	±	46213.4	8.06921
P61160	Actin-related protein 2	ACTR2	12	32855	±	10309.6	248967	±	354395	7.57774
P01891	HLA class I histocompatibility antigen, A-68 alpha chain	HLA-A	10	24718.2	±	27973	245601	±	76123	9.93602
P15144	Aminopeptidase N	ANPEP	25	36915.6	±	15471.6	235795	±	49870.7	6.38741
Q13308	Inactive tyrosine-protein kinase 7	PTK7	16	8201.79	±	1274.36	227810	±	30491.7	27.7756
P46531	Neurogenic locus notch homolog protein 1	NOTCH1	19	6687.39	±	1880.42	222088	±	34847.3	33.2099
P49184	Deoxyribonuclease-1-like 1	DNASE1L1	8	24124.5	±	24570.9	216415	±	35375.8	8.97076
P78324	Tyrosine-protein phosphatase non-receptor type substrate 1	SIRPA	13	11869.2	±	9074.66	202895	±	30161.5	17.0942
P05106	Integrin beta-3	ITGB3	19	18302.2	±	8719.05	201548	±	25172.1	11.0123
P48060	Glioma pathogenesis-related protein 1	GLIPR1	9	4713.5	±	391.334	201339	±	45058.4	42.7153
P01130	Low-density lipoprotein receptor	LDLR	35	33525	±	6276.31	194306	±	27101.8	5.79586
P54709	Sodium/potassium-transporting ATPase subunit beta-3	ATP1B3	9	4608.37	±	1713.31	184732	±	26742	40.0862
P68871	Hemoglobin subunit beta	HBB	2	10910.3	±	4739.75	182773	±	20404.9	16.7524
P48509	CD151 antigen	CD151	3	3141.5	±	964.918	179993	±	31132.6	57.2953
Q92823	Neuronal cell adhesion molecule	NRCAM	10	5069.67	±	1547.69	164735	±	16984.6	32.4942
O60462	Neuropilin-2	NRP2	10	7771.83	±	3040.29	151048	±	34636.7	19.4353
P23229	Integrin alpha-6	ITGA6	17	10521.1	±	2217.53	147686	±	14641.4	14.0371
P50454	Serpin H1	SERPINH1	10	19659.9	±	12065.6	147195	±	17068.8	7.48708
P31151	Protein S100-A7	S100A7	9	7181.79	±	4456.13	143621	±	237667	19.998
P04843	Dolichyl-diphosphooligosaccharide--protein glycosyltransferase subunit 1	RPN1	10	10574.7	±	7030	142434	±	22029.8	13.4693
P54760	Ephrin type-B receptor 4	EPHB4	12	9038.31	±	1547.52	139473	±	20209.9	15.4313
Q8IUW5	RELT-like protein 1	RELL1	6	5382.57	±	2781.28	137266	±	28989.7	25.502
Q03405	Urokinase plasminogen activator surface receptor	PLAUR	9	2471.76	±	559.647	136688	±	23594.6	55.3001
Q03135	Caveolin-1	CAV1	11	20338	±	8993.72	135986	±	26171.4	6.68633
P04156	Major prion protein	PRNP	3	1596.24	±	172.36	125662	±	23655.5	78.7237
Q9UHN6	Cell surface hyaluronidase	CEMIP2	24	18131.9	±	4377.72	124943	±	22433.4	6.89079
P26006	Integrin alpha-3	ITGA3	9	5505.67	±	966.357	124632	±	25043.1	22.6371
P25942	Tumor necrosis factor receptor superfamily member 5	CD40	5	2449.26	±	764.295	116665	±	26417.7	47.6326
P19634	Sodium/hydrogen exchanger 1	SLC9A1	9	7887.85	±	2751.36	113786	±	19747.9	14.4254
P13647	Keratin, type II cytoskeletal 5	KRT5	6	23221.6	±	12975	111187	±	176033	4.78808
P61604	10 kDa heat shock protein, mitochondrial	HSPE1	5	25332.6	±	22846.8	110913	±	20651.9	4.37826
Q8TCZ2	CD99 antigen-like protein 2	CD99L2	7	3888.52	±	2299.27	108634	±	28870.5	27.9372
Q99653	Calcineurin B homologous protein 1	CHP1	7	4017.7	±	1509.88	104116	±	20928.6	25.9143
P40189	Interleukin-6 receptor subunit beta	IL6ST	7	2850.71	±	303.727	103478	±	27010.9	36.2991
P50895	Basal cell adhesion molecule	BCAM	8	3209.17	±	479.686	103159	±	18889.3	32.145
Q9BX67	Junctional adhesion molecule C	JAM3	6	8407.01	±	3494.26	93592.9	±	9939.64	11.1327
P14543	Nidogen-1	NID1	10	8846.34	±	3749.35	92457.3	±	7651.79	10.4515
O43155	Leucine-rich repeat transmembrane protein FLRT2	FLRT2	7	3469.61	±	1762.93	92071.3	±	13291.4	26.5365
P69905	Hemoglobin subunit alpha	HBA1	3	2693.47	±	1168.47	89618.4	±	10882.6	33.2725
Q9ULF5	Zinc transporter ZIP10	SLC39A10	6	3007.55	±	1547.18	84467.7	±	11709.8	28.0852
Q13201	Multimerin-1	MMRN1	12	13846.3	±	7221.6	84352.4	±	28261.4	6.09205
P08174	Complement decay-accelerating factor	CD55	3	10156.4	±	15402.2	82046.5	±	11963.3	8.07831
P18084	Integrin beta-5	ITGB5	12	5323	±	1705.4	81857.5	±	15676.7	15.3781
P39060	Collagen alpha-1(XVIII) chain	COL18A1	9	12666	±	3879.4	81727.4	±	11902.6	6.45251
Q16270	Insulin-like growth factor-binding protein 7	IGFBP7	6	1080.47	±	594.325	79170.4	±	14678	73.2742
O95980	Reversion-inducing cysteine-rich protein with Kazal motifs	RECK	10	6141.87	±	7997.03	78573.7	±	13244.1	12.7931
Q6YHK3	CD109 antigen	CD109	15	6873.12	±	2322.76	77666.9	±	12911.3	11.3001
Q19T08	Endothelial cell-specific chemotaxis regulator	ECSCR	3	1086.18	±	706.78	73569.1	±	12102.4	67.7322
O95297	Myelin protein zero-like protein 1	MPZL1	5	1333.66	±	310.546	73132.5	±	11551.2	54.8358
Q02763	Angiopoietin-1 receptor	TEK	8	4315.04	±	3280.6	71668.7	±	13012.3	16.609
P55145	Mesencephalic astrocyte-derived neurotrophic factor	MANF	4	2989.6	±	1932.94	65416.2	±	15951.8	21.8813
Q07065	Cytoskeleton-associated protein 4	CKAP4	9	9861.58	±	5041.56	63088.4	±	11928.1	6.39739
P98172	Ephrin-B1	EFNB1	4	1987.89	±	922.536	62475.7	±	9390.76	31.4281
P37173	TGF-beta receptor type-2	TGFBR2	9	5313.31	±	2740.18	61522.5	±	12755.3	11.5789
Q96S97	Myeloid-associated differentiation marker	MYADM	6	3071.41	±	1138.02	60844.1	±	19723.3	19.8099
Q9Y4D7	Plexin-D1	PLXND1	8	5578.8	±	4201.42	58910.8	±	13484.3	10.5597
Q96PD2	Discoidin, CUB and LCCL domain-containing protein 2	DCBLD2	6	2594.82	±	534.67	58292.2	±	9939.21	22.4648
Q13444	Disintegrin and metalloproteinase domain-containing protein 15	ADAM15	6	2533.23	±	531.647	58090.2	±	8720.53	22.9313
Q9HBW9	Adhesion G protein-coupled receptor L4	ADGRL4	6	3976.19	±	1486.94	57168.4	±	14021.6	14.3777
P08195	4F2 cell-surface antigen heavy chain	SLC3A2	6	2927.27	±	1432.42	55262.9	±	6694.59	18.8786
Q31612	HLA class I histocompatibility antigen, B-73 alpha chain	HLA-B	4	2079.12	±	823.894	53402.3	±	13125.9	25.6851
Q9NZV1	Cysteine-rich motor neuron 1 protein	CRIM1	16	11411.4	±	8724.41	53202.7	±	18070.3	4.66224
P53985	Monocarboxylate transporter 1	SLC16A1	3	2841.21	±	461.218	50790.5	±	10465.7	17.8764
Q5D862	Filaggrin-2	FLG2	2	8538.85	±	5397.68	49260.6	±	78176.5	5.769
Q9GZM7	Tubulointerstitial nephritis antigen-like	TINAGL1	7	8069.97	±	3970.55	48338.1	±	7323.89	5.98988
P19022	Cadherin-2	CDH2	7	5451.03	±	2347.17	48037.2	±	10645.6	8.81249
Q15262	Receptor-type tyrosine-protein phosphatase kappa	PTPRK	5	5701.6	±	1125.72	47578.5	±	7583.92	8.34476
P00403	Cytochrome c oxidase subunit 2	MT-CO2	3	2456.14	±	1187.69	46692.9	±	10634.5	19.0107
P31949	Protein S100-A11	S100A11	2	4226.3	±	3696.35	45538.9	±	40759	10.7751
P21453	Sphingosine 1-phosphate receptor 1	S1PR1	3	1527.52	±	711.986	43633.5	±	10915.3	28.5648
Q10589	Bone marrow stromal antigen 2	BST2	4	1489.25	±	625.654	43376.9	±	5215.92	29.1266
P01893	Putative HLA class I histocompatibility antigen, alpha chain H	HLA-H	3	1040.25	±	469.307	41911.7	±	5640.21	40.2901
Q9BRX8	Redox-regulatory protein FAM213A	PRXL2A	4	5147.48	±	2615.8	40914.6	±	4149.69	7.94848
P20827	Ephrin-A1	EFNA1	2	2406.64	±	1328.91	40610.9	±	5935.87	16.8746
P52799	Ephrin-B2	EFNB2	4	1233.05	±	211.585	40390.6	±	5352.12	32.7567
Q29980	MHC class I polypeptide-related sequence B	MICB	3	1864.91	±	991.433	39673.4	±	2495.67	21.2737
Q14114	Low-density lipoprotein receptor-related protein 8	LRP8	7	4219.14	±	2409.26	39228.8	±	9423.22	9.29783
Q5VY43	Platelet endothelial aggregation receptor 1	PEAR1	6	6714.57	±	7703.17	38724.8	±	4517.81	5.76728
P62701	40S ribosomal protein S4, X isoform	RPS4X	3	7269.75	±	3967.21	37665.3	±	29297.4	5.1811
Q9Y6N7	Roundabout homolog 1	ROBO1	5	1670.57	±	1083.79	36487.9	±	7088.09	21.8416
P13073	Cytochrome c oxidase subunit 4 isoform 1, mitochondrial	COX4I1	2	922.204	±	385.334	36076.3	±	9866.29	39.1197
Q04721	Neurogenic locus notch homolog protein 2	NOTCH2	5	1961.21	±	340.089	35635.2	±	7226.36	18.17
Q9BQ51	Programmed cell death 1 ligand 2	PDCD1LG2	3	669.753	±	84.5667	34476.9	±	6218.24	51.4771
Q16563	Synaptophysin-like protein 1	SYPL1	4	3505.43	±	1856.32	33808.6	±	3645.93	9.64466
Q15293	Reticulocalbin-1	RCN1	3	3089.24	±	2944.99	33585.9	±	10468.1	10.8719
P15924	Desmoplakin	DSP	5	7640.13	±	4733.48	33220.4	±	52090.3	4.34814
Q9NP84	Tumor necrosis factor receptor superfamily member 12A	TNFRSF12A	2	1926.34	±	715.165	33172.3	±	3834.75	17.2204
P31930	Cytochrome b-c1 complex subunit 1, mitochondrial	UQCRC1	6	5174.71	±	3071.87	33060.4	±	5849.34	6.38884
P00749	Urokinase-type plasminogen activator	PLAU	3	2257.17	±	1474.1	32146.6	±	6899.64	14.242
P00505	Aspartate aminotransferase, mitochondrial	GOT2	4	2619.21	±	2411.39	31870.9	±	6801.84	12.1681
P60903	Protein S100-A10	S100A10	2	5135.87	±	4670.03	31639.8	±	1357.93	6.16055
P58335	Anthrax toxin receptor 2	ANTXR2	5	2503.41	±	2945.39	31393	±	8688.2	12.5401
Q9UBN6	Tumor necrosis factor receptor superfamily member 10D	TNFRSF10D	3	1184.43	±	458.127	31296.3	±	6860.3	26.423
P37023	Serine/threonine-protein kinase receptor R3	ACVRL1	3	1687.62	±	623.927	30489.2	±	11856.6	18.0664
O00592	Podocalyxin	PODXL	6	3341.69	±	1390.14	29921.7	±	13766.4	8.95408
P20908	Collagen alpha-1(V) chain	COL5A1	6	6693.05	±	6488.74	28827.7	±	2104.73	4.30711
O00161	Synaptosomal-associated protein 23	SNAP23	7	5722.61	±	2989.89	28631.7	±	7698.35	5.00325
P25445	Tumor necrosis factor receptor superfamily member 6	FAS	3	2253.53	±	311.318	28631.4	±	5307.13	12.7051
O15123	Angiopoietin-2	ANGPT2	7	3254.85	±	840.087	28174.9	±	6559.41	8.65631
P13667	Protein disulfide-isomerase A4	PDIA4	4	2884.47	±	2297.79	27191.9	±	4282.79	9.42701
Q5ZPR3	CD276 antigen	CD276	3	1784.68	±	652.992	27084.1	±	7442.77	15.1759
P30040	Endoplasmic reticulum resident protein 29	ERP29	3	3001.59	±	2603.19	26717.3	±	5063.95	8.90105
O43852	Calumenin	CALU	4	2096.26	±	1000.9	26101.5	±	5806.61	12.4515
P35052	Glypican-1	GPC1	3	985.246	±	137.705	26049.3	±	6581.19	26.4394
Q96JA1	Leucine-rich repeats and immunoglobulin-like domains protein 1	LRIG1	3	2305.1	±	658.099	25344.4	±	3605.93	10.9949
P15260	Interferon gamma receptor 1	IFNGR1	2	1803.77	±	779.993	25196.7	±	4565.22	13.9689
P49961	Ectonucleoside triphosphate diphosphohydrolase 1	ENTPD1	8	3344.59	±	299.229	24737	±	6345.15	7.39613
P00367	Glutamate dehydrogenase 1, mitochondrial	GLUD1	5	4256.33	±	1316.23	23166.3	±	7377.9	5.44279
P54289	Voltage-dependent calcium channel subunit alpha-2/delta-1	CACNA2D1	5	3922.33	±	1593.41	22732.4	±	9549.34	5.79564
P31944	Caspase-14	CASP14	4	1770.09	±	241.316	22588.7	±	34488.7	12.7613
P45880	Voltage-dependent anion-selective channel protein 2	VDAC2	3	5698.71	±	2909.53	22582.6	±	1283.79	3.96275
P07339	Cathepsin D	CTSD	3	3637.96	±	868.606	22492	±	29603.1	6.18259
Q9Y289	Sodium-dependent multivitamin transporter	SLC5A6	2	462.576	±	440.49	22416.1	±	4922.59	48.4594
P05067	Amyloid-beta A4 protein	APP	10	5204.53	±	1856.32	21694.3	±	4006.58	4.16835
P40926	Malate dehydrogenase, mitochondrial	MDH2	3	2661.31	±	1585.32	21473.2	±	2406.64	8.06865
P36269	Glutathione hydrolase 5 proenzyme	GGT5	5	1454.54	±	330.549	21114.6	±	3340.47	14.5163
Q15043	Zinc transporter ZIP14	SLC39A14	3	1074.36	±	465.09	20986.6	±	4310.42	19.5341
F8W031	Uncharacterized protein (Fragment)	#N/A	2	356.972	±	154.386	20964.4	±	5750.64	58.7284
P01137	Transforming growth factor beta-1	TGFB1	2	461.44	±	209.329	20854.5	±	4105.17	45.1944
O15260	Surfeit locus protein 4	SURF4	2	4361.26	±	2070.04	20090	±	3795.97	4.60645
O15431	High affinity copper uptake protein 1	SLC31A1	2	696.733	±	103.962	19424.1	±	2468.71	27.8789
O95490	Adhesion G protein-coupled receptor L2	ADGRL2	2	985.809	±	311.574	19155.7	±	3390.58	19.4315
P39656	Dolichyl-diphosphooligosaccharide--protein glycosyltransferase 48 kDa subunit	DDOST	2	2773.72	±	2356.39	18758.5	±	2829.8	6.76293
P55899	IgG receptor FcRn large subunit p51	FCGRT	7	4441.95	±	1483.42	18525.2	±	3168.05	4.17052
P27105	Erythrocyte band 7 integral membrane protein	STOM	4	3244.39	±	1326.97	18040.7	±	5152.84	5.56058
O75508	Claudin-11	CLDN11	2	1300.84	±	486.462	17811.4	±	2405.93	13.6922
P11279	Lysosome-associated membrane glycoprotein 1	LAMP1	4	2782.9	±	1906.74	16751.8	±	5097.54	6.01953
P51659	Peroxisomal multifunctional enzyme type 2	HSD17B4	3	1849.28	±	1352.77	16449	±	3299.6	8.8948
P60033	CD81 antigen	CD81	3	1611	±	322.541	16389.2	±	6472.15	10.1733
P23470	Receptor-type tyrosine-protein phosphatase gamma	PTPRG	2	500.166	±	576.162	15307.5	±	1180.26	30.605
O15427	Monocarboxylate transporter 4	SLC16A3	3	1942.08	±	966.566	15172.9	±	4153.12	7.81268
P20674	Cytochrome c oxidase subunit 5A, mitochondrial	COX5A	2	1972.35	±	1419.86	15124.1	±	2833.71	7.66804
P02462	Collagen alpha-1(IV) chain	COL4A1	2	2618.39	±	1663.66	15054.9	±	525.672	5.74967
Q14392	Leucine-rich repeat-containing protein 32	LRRC32	2	785.115	±	228.456	15017.5	±	3331.92	19.1277
P30530	Tyrosine-protein kinase receptor UFO	AXL	2	816.181	±	221.236	14945	±	2111.2	18.3109
Q13641	Trophoblast glycoprotein	TPBG	2	398.269	±	346.039	14892.9	±	4120.03	37.3942
Q12805	EGF-containing fibulin-like extracellular matrix protein 1	EFEMP1	5	2478.01	±	1154.14	14574.7	±	3054.3	5.88163
Q9HDC9	Adipocyte plasma membrane-associated protein	APMAP	2	1437.95	±	845.268	14039	±	1365.8	9.76321
P29279	Connective tissue growth factor	CCN2	2	811.988	±	100.411	13478.1	±	1384.01	16.5989
Q8NG11	Tetraspanin-14	TSPAN14	2	610.74	±	216.714	13067.6	±	2901.02	21.3963
Q12907	Vesicular integral-membrane protein VIP36	LMAN2	2	885.42	±	118.035	12998.7	±	2506.92	14.6809
P07204	Thrombomodulin	THBD	3	964.67	±	510.071	12906.8	±	4159.62	13.3795
O00182	Galectin-9	LGALS9	2	489.813	±	206.629	12861.2	±	2743.82	26.2574
Q9NQC3	Reticulon-4	RTN4	3	2067.04	±	1532.39	12405.7	±	2188.6	6.00165
P36542	ATP synthase subunit gamma, mitochondrial	ATP5F1C	2	2736.5	±	481.391	12363.9	±	2788.33	4.51814
P51571	Translocon-associated protein subunit delta	SSR4	2	2607.93	±	1891.95	11974.2	±	2169.8	4.59146
P51991	Heterogeneous nuclear ribonucleoprotein A3	HNRNPA3	2	1405.4	±	1041.25	11679.1	±	319.306	8.31017
Q9UBI6	Guanine nucleotide-binding protein G(I)/G(S)/G(O) subunit gamma-12	GNG12	2	2411.79	±	3070.93	11235.1	±	2022.7	4.65841
P22307	Non-specific lipid-transfer protein	SCP2	2	1703.32	±	973.773	11147.1	±	4843.15	6.54435
Q96J84	Kin of IRRE-like protein 1	KIRREL1	3	2362.42	±	2326.97	10971.8	±	4065.11	4.64433
P12821	Angiotensin-converting enzyme	ACE	4	1335.61	±	623.74	10897.8	±	2631.46	8.15941
Q14697	Neutral alpha-glucosidase AB	GANAB	2	2055.31	±	669.196	10413.5	±	2287.12	5.06662
P47929	Galectin-7	LGALS7	2	653.308	±	89.9178	9928.14	±	15122.9	15.1967
Q10472	Polypeptide N-acetylgalactosaminyltransferase 1	GALNT1	2	843.372	±	225.154	9737.73	±	206.088	11.5462
Q9Y653	Adhesion G-protein coupled receptor G1	ADGRG1	3	1094.41	±	318.822	9667.58	±	2100.45	8.83361
P42677	40S ribosomal protein S27	RPS27	2	2092.27	±	755.673	8707.9	±	1532.6	4.16194
Q8WTV0	Scavenger receptor class B member 1	SCARB1	2	630.293	±	113.054	7427.27	±	1618.49	11.7838
Q9Y219	Protein jagged-2	JAG2	2	215.713	±	187.972	5769.41	±	143.253	26.7457
P62873	Guanine nucleotide-binding protein G(I)/G(S)/G(T) subunit beta-1	GNB1	2	1148.42	±	922.875	5441.46	±	345.898	4.73822
O60449	Lymphocyte antigen 75	LY75	2	596.179	±	89.8699	3829.46	±	1078.15	6.42334
Q6AZY7	Scavenger receptor class A member 3	SCARA3	3	885.993	±	208.29	3766.98	±	387.981	4.25171
Q9H813	Transmembrane protein 206	PACC1	2	578.521	±	120.282	2665.44	±	2055.82	4.60733

## Sheet: Table S3
Table S3. List of “biotinylated endocytic cell-surface proteins” that we identified in hCMEC/D3 cells (a) and HUVECs (b).
(a) hCMEC/D3 cells
UniProt ID	Protein name	Gene name	Number of	Control (Peak area)			Cell-surface (Peak area)			Stripping (Peak area)			Internalization (Peak area)			Cell-surface/	Stripping	Internalization/	Internalization/	Criterion
			peptides	Mean	±	SD (n = 3)	Mean	±	SD (n = 3)	Mean	±	SD (n = 3)	Mean	±	SD (n = 3)	Control	efficacy (%)	Stripping	Cell-surface
P02786	Transferrin receptor protein 1	TFRC	97	68861.1	±	19574.2	9.94099e+06	±	866317	3.2633e+06	±	58066	3.32107e+07	±	1.08437e+07	144.363	67.1733	10.177	3.34078	B
P09382	Galectin-1	LGALS1	67	241711	±	108566	5.11774e+07	±	4.6931e+06	1.65561e+06	±	221920	5.27525e+06	±	1.43927e+06	211.729	96.765	3.1863	0.103078	A
P05556	Integrin beta-1	ITGB1	47	44617.9	±	15988.5	5.1401e+06	±	370262	632139	±	41986.5	4.32338e+06	±	1.64498e+06	115.203	87.7018	6.83928	0.841107	A
Q13443	Disintegrin and metalloproteinase domain-containing protein 9	ADAM9	42	21913.7	±	8793.14	7.40739e+06	±	857747	240392	±	5462.89	3.23641e+06	±	1.12053e+06	338.026	96.7547	13.4631	0.436916	A
P43121	Cell surface glycoprotein MUC18	MCAM	118	190437	±	194837	3.84763e+07	±	2.85499e+06	479924	±	62144.4	2.07507e+06	±	727836	202.042	98.7527	4.32374	0.053931	A
P05362	Intercellular adhesion molecule 1	ICAM1	75	55929.9	±	13015.3	2.4958e+07	±	2.21606e+06	162356	±	14806.9	2.07305e+06	±	825094	446.237	99.3495	12.7685	0.0830613	A
P62979	Ubiquitin-40S ribosomal protein S27a	RPS27A	9	13555.6	±	5833	706271	±	50246.5	196048	±	16686.6	1.47065e+06	±	448020	52.1016	72.2418	7.50147	2.08228	B
Q13740	CD166 antigen	ALCAM	86	58998	±	9611.02	1.46401e+07	±	1.17699e+06	316756	±	35555.8	1.30253e+06	±	612277	248.146	97.8364	4.11211	0.0889702	A
P61769	Beta-2-microglobulin	B2M	17	8607.62	±	2963.29	4.6671e+06	±	356452	349069	±	76404.8	1.21152e+06	±	643901	542.206	92.5206	3.47072	0.259588	A
Q9UHN6	Cell surface hyaluronidase	CEMIP2	45	29927.9	±	8097.82	1.39405e+06	±	134573	108427	±	8071.86	1.17977e+06	±	442883	46.5804	92.2222	10.8808	0.846289	A
P01891	HLA class I histocompatibility antigen, A-68 alpha chain	HLA-A	32	10779.3	±	2939.9	6.21939e+06	±	510720	228665	±	16912.8	1.06135e+06	±	546062	576.975	96.3234	4.64149	0.170651	A
P29317	Ephrin type-A receptor 2	EPHA2	58	35390.4	±	6663.57	5.73908e+06	±	257404	200654	±	1025.11	980980	±	359899	162.165	96.5037	4.88891	0.17093	A
P13987	CD59 glycoprotein	CD59	11	6564.95	±	2524.34	8.66735e+06	±	1.31464e+06	81257	±	10322.5	909097	±	349652	1320.25	99.0625	11.1879	0.104888	A
P26006	Integrin alpha-3	ITGA3	24	18443.2	±	8592.81	1.16402e+06	±	99764.2	107220	±	16008.5	754427	±	300293	63.1137	90.7888	7.03623	0.648121	A
P35222	Catenin beta-1	CTNNB1	41	20481.4	±	3601.86	1.9924e+06	±	214497	264752	±	10449.1	716609	±	248671	97.2784	86.7119	2.70672	0.359672	A
P14209	CD99 antigen	CD99	29	11170	±	9931.79	6.36984e+06	±	208304	41403.5	±	4954.84	565781	±	192137	570.264	99.35	13.665	0.0888219	A
P17301	Integrin alpha-2	ITGA2	36	39642	±	13987	1.36313e+06	±	93797.5	163645	±	11890.3	560366	±	219415	34.3861	87.9949	3.42428	0.411087	A
P01130	Low-density lipoprotein receptor	LDLR	26	11200.9	±	1517.72	142854	±	22336.8	63320.5	±	2860.34	520736	±	215124	12.7538	55.6747	8.22382	3.64523	B
P16070	CD44 antigen	CD44	13	5946.9	±	1996.88	1.52961e+06	±	156061	97879.8	±	11749.8	493415	±	227992	257.212	93.601	5.04103	0.322576	A
P19022	Cadherin-2	CDH2	34	18330.5	±	4147.65	1.56156e+06	±	260757	87876.4	±	20596.4	475158	±	199483	85.1892	94.3725	5.40711	0.304284	A
Q9Y624	Junctional adhesion molecule A	F11R	21	18703.2	±	6007.09	4.95812e+06	±	571361	177236	±	119548	457572	±	144774	265.094	96.4253	2.58171	0.0922874	A
P35613	Basigin	BSG	21	36344.7	±	5279.55	7.51707e+06	±	361995	66060.4	±	8985.98	448350	±	214662	206.827	99.1212	6.78696	0.0596442	A
Q99523	Sortilin	SORT1	18	9066.05	±	366.645	155911	±	14430.7	58998.9	±	7666.83	429643	±	146297	17.1972	62.1586	7.28222	2.75569	B
P50281	Matrix metalloproteinase-14	MMP14	22	19355.1	±	12824.3	1.2188e+06	±	152935	42080.9	±	4880.33	347142	±	125810	62.9705	96.5473	8.24938	0.284823	A
Q9NZQ7	Programmed cell death 1 ligand 1	CD274	8	4872.48	±	2714.46	1.53014e+06	±	97514	23515.4	±	3588.53	340345	±	133953	314.037	98.4632	14.4733	0.222427	A
P00533	Epidermal growth factor receptor	EGFR	30	18336.5	±	4982.3	682229	±	77232.7	39310.5	±	9865.97	331441	±	143275	37.206	94.2379	8.43136	0.48582	A
Q10589	Bone marrow stromal antigen 2	BST2	4	2717.59	±	1775.67	201390	±	46694.3	24556.8	±	2040.66	292968	±	129292	74.1061	87.8064	11.9302	1.45473	A
P15529	Membrane cofactor protein	CD46	24	15343	±	2744.98	4.29993e+06	±	394625	39325.8	±	6303.62	273428	±	105187	280.253	99.0854	6.95289	0.0635889	A
O14786	Neuropilin-1	NRP1	34	37586	±	23501.9	1.20805e+06	±	160519	74454	±	13438.4	214035	±	106605	32.141	93.8369	2.87473	0.177174	A
P01893	Putative HLA class I histocompatibility antigen, alpha chain H	HLA-H	10	5018.15	±	1246.22	864673	±	54649	49333.6	±	3511.18	213765	±	119839	172.309	94.2945	4.33304	0.24722	A
O15031	Plexin-B2	PLXNB2	43	34337.7	±	5134.81	893489	±	102627	99628.1	±	16275.3	213000	±	101331	26.0206	88.8495	2.13795	0.238391	A
Q96PD2	Discoidin, CUB and LCCL domain-containing protein 2	DCBLD2	21	8188.98	±	2993.41	985171	±	66662.6	38066.4	±	5711.62	203260	±	85567.5	120.305	96.1361	5.33961	0.206319	A
Q92692	Nectin-2	NECTIN2	20	15446.4	±	9993.94	1.87581e+06	±	154357	27718	±	3330.29	189439	±	76509.7	121.44	98.5223	6.83451	0.100991	A
P48060	Glioma pathogenesis-related protein 1	GLIPR1	12	6415.23	±	1056.88	864009	±	89478.9	30169.6	±	4626.54	181639	±	59407.6	134.681	96.5082	6.02062	0.210229	A
P04216	Thy-1 membrane glycoprotein	THY1	6	2414.39	±	511.331	2.34895e+06	±	368084	10010	±	670.193	180749	±	92132.9	972.899	99.5739	18.0569	0.0769487	A
Q13308	Inactive tyrosine-protein kinase 7	PTK7	41	18870.3	±	1573.19	1.68834e+06	±	93392.9	56497.1	±	5224.85	176536	±	73055.7	89.4708	96.6537	3.12469	0.104561	A
P08174	Complement decay-accelerating factor	CD55	15	19215.6	±	18702.6	1.07042e+06	±	139502	19385.9	±	4546.18	170159	±	55266.7	55.7057	98.1889	8.77744	0.158965	A
P78324	Tyrosine-protein phosphatase non-receptor type substrate 1	SIRPA	23	13248.7	±	4405.64	965237	±	98569.9	28420.7	±	4652.82	164983	±	47989.2	72.8552	97.0556	5.80505	0.170925	A
Q16563	Synaptophysin-like protein 1	SYPL1	4	4465.91	±	784.791	65121.4	±	3408.54	22535.7	±	3314.04	161188	±	43884	14.5819	65.3943	7.15256	2.47519	B
Q14118	Dystroglycan	DAG1	22	9316.31	±	2051.02	624124	±	77323.2	44590.4	±	7506.71	159543	±	79336.6	66.9927	92.8555	3.57796	0.255627	A
O00592	Podocalyxin	PODXL	9	3411.86	±	1328.01	61471.5	±	4710.85	20471.2	±	2067.09	132401	±	24157.2	18.017	66.6981	6.46767	2.15386	B
P48960	CD97 antigen	ADGRE5	14	5053.45	±	585.152	116949	±	9219.54	15379.9	±	2551.16	127386	±	55509	23.1423	86.849	8.28267	1.08925	A
Q96S97	Myeloid-associated differentiation marker	MYADM	4	1490.8	±	1237.81	104518	±	7480.54	12347.9	±	3502.71	126736	±	30550	70.1086	88.1858	10.2638	1.21258	A
Q6YHK3	CD109 antigen	CD109	21	7576.56	±	1512.87	290246	±	30564.9	35659.5	±	530.519	119189	±	50587.4	38.3084	87.714	3.34241	0.410647	A
P48509	CD151 antigen	CD151	4	3049.58	±	523.722	373005	±	36400.7	24308.1	±	3354.32	118553	±	48529.3	122.313	93.4832	4.87712	0.317834	A
Q04721	Neurogenic locus notch homolog protein 2	NOTCH2	32	20355.5	±	1547.33	581227	±	75061.6	39335.2	±	2538.48	109605	±	49349.4	28.5537	93.2324	2.78644	0.188576	A
P04156	Major prion protein	PRNP	12	5436.9	±	3475.04	905001	±	136471	19356.5	±	3134.14	101097	±	42741.7	166.455	97.8612	5.22286	0.111709	A
P21926	CD9 antigen	CD9	5	2180.49	±	714.306	881251	±	44486.5	45344.2	±	6014.13	97688.2	±	26310.6	404.152	94.8546	2.15437	0.110852	A
P11279	Lysosome-associated membrane glycoprotein 1	LAMP1	7	3144.05	±	461.665	144172	±	9051.99	9692.2	±	3722.82	91786.3	±	25598.9	45.8557	93.2774	9.47012	0.636642	A
Q31612	HLA class I histocompatibility antigen, B-73 alpha chain	HLA-B	3	1112.09	±	319.523	395085	±	53664.2	23168.7	±	1708.94	90198.3	±	70196.5	355.262	94.1358	3.89311	0.228301	A
P15151	Poliovirus receptor	PVR	10	7110.31	±	2758.44	814248	±	112690	13741.2	±	925.23	88254.7	±	45883.5	114.516	98.3124	6.42261	0.108388	A
Q29980	MHC class I polypeptide-related sequence B	MICB	7	7532.58	±	4394.92	345040	±	36129.5	29462.7	±	7016.84	87605.7	±	36495.8	45.8064	91.4611	2.97344	0.2539	A
P17342	Atrial natriuretic peptide receptor 3	NPR3	11	5081.9	±	5241.71	144379	±	23437.5	12127.9	±	629.526	86791.7	±	37251.1	28.4105	91.6	7.15638	0.601136	A
O14763	Tumor necrosis factor receptor superfamily member 10B	TNFRSF10B	16	10379.4	±	1266.18	639949	±	75736.7	23150.5	±	4700.61	78241.9	±	33878.8	61.6555	96.3825	3.37971	0.122263	A
Q9UNN8	Endothelial protein C receptor	PROCR	5	1352.92	±	883.626	469767	±	41756.4	6893.59	±	1714.8	77737.8	±	36581.6	347.224	98.5326	11.2768	0.165482	A
Q15043	Zinc transporter ZIP14	SLC39A14	7	1155.48	±	248.681	103589	±	6095.1	10571.8	±	1873.25	74482	±	29601.3	89.65	89.7945	7.04533	0.719013	A
P19320	Vascular cell adhesion protein 1	VCAM1	23	21828.6	±	19083.2	570966	±	63041.1	21912.1	±	13094.3	74208.8	±	43142.1	26.1568	96.1623	3.38665	0.129971	A
P09758	Tumor-associated calcium signal transducer 2	TACSTD2	7	5904.73	±	2658.85	471576	±	42499.2	19902.2	±	5923.55	70504	±	27325.1	79.8642	95.7796	3.54252	0.149507	A
O95297	Myelin protein zero-like protein 1	MPZL1	6	983.188	±	256.34	296806	±	8177.35	10679.4	±	1649.18	61964.2	±	26165	301.882	96.4019	5.80223	0.20877	A
P15260	Interferon gamma receptor 1	IFNGR1	9	4222.67	±	1510.68	307822	±	38124.1	8195.89	±	2532.58	61443.8	±	35798.3	72.8975	97.3375	7.49691	0.199608	A
P16284	Platelet endothelial cell adhesion molecule	PECAM1	15	15475.1	±	6071.65	324970	±	16988.8	17389.6	±	278.278	56638.7	±	25157.8	20.9996	94.6489	3.25705	0.174289	A
P36269	Glutathione hydrolase 5 proenzyme	GGT5	9	6341.01	±	1877.6	111261	±	2978.52	16224.6	±	957.504	54168.8	±	23036.3	17.5463	85.4176	3.33868	0.486861	A
Q7Z3B1	Neuronal growth regulator 1	NEGR1	13	16253.2	±	10837.1	426047	±	65451.5	16037.4	±	14406.8	44351.6	±	14078.4	26.2131	96.2358	2.76551	0.1041	A
P55290	Cadherin-13	CDH13	12	3338.57	±	955.792	210460	±	19811.3	7494.28	±	1363.13	40023.1	±	19348.9	63.039	96.4391	5.34048	0.190169	A
Q9H5V8	CUB domain-containing protein 1	CDCP1	17	8042.02	±	1445.89	380372	±	35378.7	12648.5	±	1970.05	38743.9	±	16832.1	47.298	96.6747	3.06313	0.101858	A
O95490	Adhesion G protein-coupled receptor L2	ADGRL2	16	6039.64	±	2163.22	217070	±	18498.9	16499.1	±	2215.31	37811.2	±	21372.8	35.941	92.3992	2.29172	0.174188	A
Q9NPH3	Interleukin-1 receptor accessory protein	IL1RAP	8	4286.49	±	2012.55	92024.3	±	6128.7	4831.88	±	1059.6	37639.9	±	18394.3	21.4685	94.7493	7.7899	0.409021	A
P56199	Integrin alpha-1	ITGA1	11	6303.78	±	1287.29	143802	±	18745.5	10664.3	±	2144.06	35826.8	±	16115.3	22.812	92.584	3.3595	0.24914	A
P50895	Basal cell adhesion molecule	BCAM	14	11741	±	2864.47	303020	±	32082.1	10704.5	±	3370.93	35260.5	±	12834.2	25.8086	96.4674	3.29397	0.116363	A
Q6UVY6	DBH-like monooxygenase protein 1	MOXD1	12	4915.54	±	1098.23	306758	±	24029.5	12891.8	±	3741.24	34475.8	±	14527.3	62.4058	95.7974	2.67425	0.112388	A
P40189	Interleukin-6 receptor subunit beta	IL6ST	5	2262.05	±	1443.15	59264.2	±	11683	5332.03	±	2180.37	33911.1	±	12027.6	26.1994	91.003	6.35989	0.572202	A
Q99985	Semaphorin-3C	SEMA3C	12	12704	±	2436.75	236728	±	82532.3	14145	±	1683.31	32075.5	±	16775.6	18.6341	94.0248	2.26762	0.135495	A
P19256	Lymphocyte function-associated antigen 3	CD58	3	1357.16	±	832.712	58650.1	±	7069.58	7936.82	±	5843.24	31172.5	±	12913.3	43.2152	86.4675	3.92759	0.5315	A
O60279	Sushi domain-containing protein 5	SUSD5	7	4209.89	±	1989.2	214193	±	21472.1	12935.1	±	8713.48	30337.6	±	20290.3	50.8786	93.961	2.34538	0.141637	A
Q13641	Trophoblast glycoprotein	TPBG	4	933.271	±	270.017	83869.7	±	19191.3	3025.8	±	1085.22	29250.9	±	10544.4	89.8664	96.3923	9.66717	0.348766	A
P30530	Tyrosine-protein kinase receptor UFO	AXL	12	4208.26	±	146.857	131803	±	11351.2	9705.85	±	1631.38	28811.3	±	12381.8	31.32	92.6361	2.96845	0.218594	A
P25445	Tumor necrosis factor receptor superfamily member 6	FAS	8	3382.75	±	1555.58	243011	±	28246.6	8323.83	±	1906.74	28469	±	12175.2	71.8384	96.5747	3.42018	0.117151	A
O60603	Toll-like receptor 2	TLR2	13	4016.67	±	1252.33	159661	±	25156.9	9846.77	±	4661.97	27765.6	±	18004.8	39.7495	93.8327	2.81977	0.173904	A
Q8TCZ2	CD99 antigen-like protein 2	CD99L2	7	1526.48	±	798.358	173405	±	21001.7	6970.61	±	2956.03	27422.2	±	10629.2	113.598	95.9802	3.93397	0.158139	A
O43760	Synaptogyrin-2	SYNGR2	2	1059.57	±	912.385	23590.9	±	2155.56	2234.81	±	1480.27	27328.2	±	7130.39	22.2646	90.5268	12.2284	1.15842	A
Q14332	Frizzled-2	FZD2	6	3424.64	±	3463.69	211726	±	18750.5	7119.89	±	1176.17	25511.4	±	9480.65	61.8242	96.6372	3.58311	0.120493	A
Q7KYR7	Butyrophilin subfamily 2 member A1	BTN2A1	8	3771.31	±	3217.98	127459	±	22556.9	9133.29	±	5398.29	23518.7	±	12246.6	33.7971	92.8343	2.57506	0.18452	A
P41217	OX-2 membrane glycoprotein	CD200	5	2817.19	±	1283.16	108858	±	20583.3	6968.08	±	1251.52	23004	±	10736.5	38.6407	93.5989	3.30134	0.211321	A
P49184	Deoxyribonuclease-1-like 1	DNASE1L1	7	4186.64	±	3420.59	137506	±	5746.85	7503.94	±	2508.87	22601.7	±	10588.1	32.844	94.5428	3.01198	0.164369	A
Q8N8Z6	Discoidin, CUB and LCCL domain-containing protein 1	DCBLD1	8	3181.66	±	1239.77	91293	±	9250.87	5134.33	±	1623.78	21844.7	±	12688.7	28.6935	94.376	4.25463	0.239281	A
Q99988	Growth/differentiation factor 15	GDF15	5	2393.68	±	372.551	110008	±	19767.8	7317.18	±	2953.73	21713.5	±	2494.71	45.9578	93.3485	2.96746	0.19738	A
O00220	Tumor necrosis factor receptor superfamily member 10A	TNFRSF10A	7	4184.6	±	1717.34	102163	±	14222.5	8123.83	±	1000.53	21307.1	±	9319.8	24.414	92.0481	2.62279	0.208561	A
O95980	Reversion-inducing cysteine-rich protein with Kazal motifs	RECK	12	2214.27	±	274.399	203495	±	21028.3	6954.81	±	461.141	20247	±	10616.4	91.9019	96.5823	2.91122	0.0994961	A
O00622	Protein CYR61	CCN1	6	2065.09	±	1059.27	106357	±	3876.26	8181.53	±	1238.26	19606.6	±	4388.57	51.5024	92.3075	2.39644	0.184347	A
P54760	Ephrin type-B receptor 4	EPHB4	8	12318	±	2101.19	104970	±	2087.65	8440.52	±	2421.24	17911.5	±	4911.75	8.52172	91.9591	2.12208	0.170634	A
O60353	Frizzled-6	FZD6	3	819.106	±	196.239	65316	±	5492.28	4551.08	±	1252.61	17634.7	±	9965.48	79.7406	93.0322	3.87484	0.269991	A
Q12913	Receptor-type tyrosine-protein phosphatase eta	PTPRJ	10	2605.65	±	1596.28	111769	±	5042.94	7468.86	±	2158.8	16323.2	±	5848.94	42.8949	93.3176	2.18551	0.146044	A
Q9NQS3	Nectin-3	NECTIN3	7	2693.68	±	932.596	100081	±	8729.21	7454.33	±	2267.79	15396.4	±	6947.27	37.1538	92.5517	2.06543	0.15384	A
O15431	High affinity copper uptake protein 1	SLC31A1	3	796.394	±	129.212	143959	±	8783.65	2466.97	±	819.68	15194.2	±	6722.32	180.764	98.2863	6.15907	0.105545	A
O75508	Claudin-11	CLDN11	3	1631.95	±	436.219	54494.7	±	6694.25	6119.75	±	2220.81	15022.2	±	5074.69	33.3923	88.77	2.4547	0.275663	A
Q9BZM5	UL16-binding protein 2	ULBP2	4	1226.37	±	709.258	86588.8	±	7045.53	2348.74	±	1139.14	14832.7	±	5366.59	70.6056	97.2875	6.31516	0.1713	A
Q08431	Lactadherin	MFGE8	6	2536.39	±	939.829	118667	±	7052.59	6063.78	±	1150.62	13757.8	±	7484.41	46.7859	94.8901	2.26884	0.115935	A
Q03405	Urokinase plasminogen activator surface receptor	PLAUR	4	1270.32	±	155.467	65149	±	14521.6	3819.52	±	1503.6	13193.5	±	5203.24	51.2854	94.1373	3.45423	0.202513	A
Q95604	HLA class I histocompatibility antigen, Cw-17 alpha chain	HLA-C	3	1097.3	±	651.315	39089.7	±	1999.81	3493.37	±	2013.46	12935.5	±	6228.22	35.6236	91.0632	3.70288	0.330919	A
Q01973	Inactive tyrosine-protein kinase transmembrane receptor ROR1	ROR1	3	971.029	±	985.674	31152.6	±	5246.28	2233.37	±	302.871	12348	±	3832.4	32.082	92.8309	5.52884	0.396371	A
Q6EMK4	Vasorin	VASN	5	1957.33	±	97.333	61541.3	±	8210.16	4936.65	±	1796.18	12178	±	4281.67	31.4414	91.9783	2.46686	0.197884	A
Q9Y2B0	Protein canopy homolog 2	CNPY2	4	735.533	±	367.257	66581.9	±	12091.5	3566.95	±	1459.57	11069.6	±	7552.82	90.522	94.6428	3.10338	0.166255	A
P13598	Intercellular adhesion molecule 2	ICAM2	3	1932.6	±	1750.15	44927.7	±	1498.31	1908.54	±	773.624	10939.9	±	4502.1	23.2473	95.752	5.73205	0.243499	A
O75578	Integrin alpha-10	ITGA10	4	1357.17	±	296.544	31240.3	±	2994.59	2562.83	±	585.833	10898.3	±	5513.07	23.0186	91.7964	4.25247	0.348855	A
P78504	Protein jagged-1	JAG1	2	488.356	±	144.31	23506.5	±	3588.89	1282.45	±	40.3636	10550.8	±	7343.01	48.1339	94.5443	8.22706	0.448845	A
Q969P0	Immunoglobulin superfamily member 8	IGSF8	3	738.299	±	1002.64	32027.8	±	7022.08	1910.26	±	621.474	10133.8	±	3845.84	43.3805	94.0356	5.3049	0.316405	A
Q24JP5	Transmembrane protein 132A	TMEM132A	4	190.183	±	39.1916	42633.6	±	6050.71	1500.89	±	483.198	9477.84	±	5057.75	224.172	96.4796	6.31482	0.222309	A
O75051	Plexin-A2	PLXNA2	4	1150.36	±	244.591	33829.9	±	3699.75	3894.2	±	573.95	8907.95	±	4852.84	29.4082	88.4889	2.28749	0.263316	A
Q9Y639	Neuroplastin	NPTN	2	383.399	±	327.526	57768.2	±	7209.92	914.309	±	198.738	8417.61	±	3233.84	150.674	98.4173	9.20653	0.145714	A
Q68D85	Natural cytotoxicity triggering receptor 3 ligand 1	NCR3LG1	2	66.8217	±	115.739	25158.1	±	2085.13	1221.01	±	364.449	8235.26	±	2162.3	376.496	95.1467	6.74465	0.327341	A
Q96JA1	Leucine-rich repeats and immunoglobulin-like domains protein 1	LRIG1	5	1962.27	±	455.831	45164.6	±	7320.66	2465.55	±	598.617	8000.24	±	5603.93	23.0165	94.541	3.24481	0.177135	A
P27658	Collagen alpha-1(VIII) chain	COL8A1	2	1383.4	±	473.754	54076.9	±	3889.76	3120.5	±	1576.86	6464.35	±	4049.82	39.0898	94.2295	2.07157	0.11954	A
Q9NP84	Tumor necrosis factor receptor superfamily member 12A	TNFRSF12A	3	1508.53	±	441.464	69180.9	±	6277.54	1373.3	±	295.163	6461.56	±	4015.98	45.8598	98.0149	4.70512	0.093401	A
P09038	Fibroblast growth factor 2	FGF2	2	1231.65	±	892.291	36982.6	±	4355.52	1715.68	±	286.443	5799.77	±	7301.59	30.027	95.3608	3.38044	0.156824	A
P26599	Polypyrimidine tract-binding protein 1	PTBP1	2	641.541	±	213.175	18583.5	±	11035.1	2042.69	±	423.645	5650.53	±	3950.61	28.967	89.008	2.76622	0.304062	A
Q19T08	Endothelial cell-specific chemotaxis regulator	ECSCR	2	1469.18	±	1876.06	31927.7	±	2419.79	1602.51	±	358.388	5218.84	±	1376.41	21.7317	94.9808	3.25666	0.163458	A
P31431	Syndecan-4	SDC4	2	640.737	±	535.945	24806.3	±	3141.07	1637.79	±	377.617	4193.08	±	1887.67	38.7153	93.3977	2.5602	0.169033	A
O60487	Myelin protein zero-like protein 2	MPZL2	3	1375.5	±	410.523	23891.7	±	3643.21	1300.66	±	600.656	3980.81	±	482.448	17.3695	94.556	3.06061	0.166619	A
Q13444	Disintegrin and metalloproteinase domain-containing protein 15	ADAM15	3	502.645	±	383.889	16476.6	±	1702.42	1225.92	±	272.045	3785	±	1609.28	32.7798	92.5596	3.08747	0.229719	A
Q86T13	C-type lectin domain family 14 member A	CLEC14A	3	751.499	±	268.119	14349.7	±	4808.83	1389.53	±	114.076	3662.78	±	1883.27	19.0948	90.3167	2.63599	0.255251	A
A0A0A6	Protein TMED7-TICAM2	N/A	2	684.446	±	264.28	10535	±	1749.52	1574.28	±	836.904	3520.9	±	2184.15	15.3919	85.0566	2.23651	0.334211	A
P08069	Insulin-like growth factor 1 receptor	IGF1R	2	491.917	±	228.398	8697.8	±	574.195	1066.33	±	474.42	3037.42	±	1430.33	17.6814	87.7402	2.84848	0.349217	A
Q04771	Activin receptor type-1	ACVR1	2	538.016	±	280.379	23630.5	±	2933.28	1156.62	±	555.171	2814.15	±	948.951	43.9215	95.1054	2.43308	0.11909	A
Q7Z6M3	Allergin-1	MILR1	2	2214.85	±	695.606	17896.1	±	4406.58	1298.51	±	314.482	2713.28	±	2001.58	8.08003	92.7442	2.08954	0.151613	A
Q03167	Transforming growth factor beta receptor type 3	TGFBR3	2	651.855	±	197.743	16405.1	±	1815.75	885.424	±	238.233	2374.39	±	1713.55	25.1668	94.6027	2.68164	0.144735	A
(b) HUVEC
UniProt ID	Protein name	Gene name	Number of	Control (Peak area)			Cell-surface (Peak area)			Stripping (Peak area)			Internalization (Peak area)			Cell-surface/	Stripping	Internalization/	Internalization/	Criterion
			peptides	Mean	±	SD (n = 3)	Mean	±	SD (n = 3)	Mean	±	SD (n = 3)	Mean	±	SD (n = 3)	Control	efficacy (%)	Stripping	Cell-surface
P05556	Integrin beta-1	ITGB1	42	93200.1	±	16829.7	2.53927e+06	±	357395	364124			3.82252e+06	±	395574	27.2453	85.6603	10.4978	1.50536	A
P43121	Cell surface glycoprotein MUC18	MCAM	133	204163	±	147021	3.73703e+07	±	6.74666e+06	496713			3.18769e+06	±	330174	183.042	98.6708	6.41756	0.0852999	A
P09382	Galectin-1	LGALS1	46	443939	±	349737	1.61734e+07	±	3.51963e+06	1.08155e+06			2.78842e+06	±	113382	36.4315	93.3128	2.57817	0.172408	A
P16284	Platelet endothelial cell adhesion molecule	PECAM1	68	54092	±	37776.1	7.85671e+06	±	1.15827e+06	277469			2.376e+06	±	219080	145.247	96.4684	8.56313	0.302417	A
P13987	CD59 glycoprotein	CD59	22	53762.5	±	23201.9	6.37924e+06	±	1.48822e+06	155437			1.69379e+06	±	196746	118.656	97.5634	10.897	0.265516	A
P33151	Cadherin-5	CDH5	32	21943.9	±	639.797	951256	±	117071	130452			1.66349e+06	±	173372	43.3495	86.2864	12.7517	1.74873	A
Q13443	Disintegrin and metalloproteinase domain-containing protein 9	ADAM9	35	23271.1	±	10580.5	1.90579e+06	±	329700	78877.1			1.52338e+06	±	12538.7	81.8951	95.8612	19.3134	0.799344	A
P13598	Intercellular adhesion molecule 2	ICAM2	15	11773.3	±	3219.38	4.75814e+06	±	812768	85116.8			1.29965e+06	±	100804	404.147	98.2111	15.2691	0.273143	A
P62979	Ubiquitin-40S ribosomal protein S27a	RPS27A	8	22303	±	7638.56	342615	±	81830	98461.9			1.05184e+06	±	117478	15.3619	71.2617	10.6827	3.07002	B
Q9H8L6	Multimerin-2	MMRN2	41	45687.4	±	16631.4	1.32026e+06	±	177738	158693			1.04025e+06	±	112548	28.8975	87.9801	6.55508	0.787914	A
P29317	Ephrin type-A receptor 2	EPHA2	53	37548.4	±	13730	2.94836e+06	±	539445	134112			895502	±	54273.5	78.5218	95.4513	6.67726	0.303728	A
P17301	Integrin alpha-2	ITGA2	43	37175.5	±	17783.6	1.10087e+06	±	130629	114590			873176	±	32922.7	29.6127	89.591	7.62002	0.79317	A
P50281	Matrix metalloproteinase-14	MMP14	31	26244.4	±	5424.56	1.49327e+06	±	278210	77206.9			744167	±	95447.9	56.8984	94.8297	9.63861	0.498349	A
P35222	Catenin beta-1	CTNNB1	29	20569.5	±	7709.55	1.04151e+06	±	215014	153000			688883	±	108326	50.6335	85.3098	4.50252	0.66143	A
Q9UNN8	Endothelial protein C receptor	PROCR	8	5558.48	±	3130.56	1.24096e+06	±	132153	28315.5			685226	±	50696.2	223.255	97.7183	24.1997	0.552173	A
O14786	Neuropilin-1	NRP1	29	29721	±	15291.1	1.24386e+06	±	248609	81546.4			488002	±	49338.5	41.8513	93.4441	5.98434	0.392327	A
Q13740	CD166 antigen	ALCAM	48	47811.4	±	10915.1	2.55288e+06	±	509125	106298			432761	±	67127.2	53.3948	95.8361	4.0712	0.169519	A
P07942	Laminin subunit beta-1	LAMB1	41	47532	±	7800.59	571303	±	88880.2	51000.7			402313	±	43470.2	12.0193	91.0729	7.88837	0.704201	A
Q96AP7	Endothelial cell-selective adhesion molecule	ESAM	27	20393.4	±	12210	2.04538e+06	±	387119	39076.3			359134	±	20503.4	100.296	98.0895	9.19059	0.175583	A
P14209	CD99 antigen	CD99	23	14031.8	±	10862.7	2.43953e+06	±	757924	34282.9			358429	±	45393.7	173.857	98.5947	10.4551	0.146925	A
Q16363	Laminin subunit alpha-4	LAMA4	32	39054.3	±	13711.7	505668	±	73152.8	64639.7			348776	±	23110.4	12.9478	87.217	5.3957	0.689734	A
Q86T13	C-type lectin domain family 14 member A	CLEC14A	21	11782	±	2491.76	280845	±	53218.3	35123.3			339496	±	8270.02	23.8368	87.4937	9.66584	1.20884	A
Q9Y624	Junctional adhesion molecule A	F11R	21	25612	±	9655.39	2.42148e+06	±	366497	31028.9			321074	±	27107.3	94.5444	98.7186	10.3476	0.132594	A
P35613	Basigin	BSG	15	14080.5	±	2800.32	1.33036e+06	±	196961	22214.9			303396	±	6777.78	94.4821	98.3302	13.6573	0.228056	A
P21926	CD9 antigen	CD9	12	13840.4	±	9034.14	1.95608e+06	±	657457	78153			300792	±	40059	141.331	96.0046	3.84876	0.153773	A
P16070	CD44 antigen	CD44	12	9214	±	3139.78	411673	±	39154.5	44377.7			282954	±	9378.88	44.6791	89.2202	6.37604	0.687327	A
Q9UHN6	Cell surface hyaluronidase	CEMIP2	24	18131.9	±	4377.72	124943	±	22433.4	23877.3			269776	±	16712.9	6.89079	80.8895	11.2985	2.15919	B
P55290	Cadherin-13	CDH13	19	10616.3	±	394.544	343348	±	60447.4	19293.3			266686	±	15085.1	32.3415	94.3808	13.8227	0.776722	A
P11047	Laminin subunit gamma-1	LAMC1	31	17077	±	2544.09	331927	±	42199.2	23504.2			242699	±	26211.2	19.4371	92.9189	10.3258	0.731182	A
Q9NPY3	Complement component C1q receptor	CD93	20	11244.7	±	3251.46	567886	±	85352.6	21504			233902	±	27407	50.5026	96.2133	10.8771	0.411883	A
P05106	Integrin beta-3	ITGB3	19	18302.2	±	8719.05	201548	±	25172.1	25305.1			229495	±	21213.2	11.0123	87.4446	9.06912	1.13866	A
O14672	Disintegrin and metalloproteinase domain-containing protein 10	ADAM10	32	15712.6	±	4587.58	1.46954e+06	±	231131	35213			216714	±	5843.44	93.5264	97.6038	6.15438	0.147471	A
Q08174	Protocadherin-1	PCDH1	19	16207.7	±	4793.85	472402	±	49826.6	29759.4			187469	±	3886.25	29.1467	93.7004	6.29948	0.396842	A
Q9NZV1	Cysteine-rich motor neuron 1 protein	CRIM1	16	11411.4	±	8724.41	53202.7	±	18070.3	19699.2			176509	±	16058.3	4.66224	62.9733	8.96022	3.31768	B
P23229	Integrin alpha-6	ITGA6	17	10521.1	±	2217.53	147686	±	14641.4	22118.1			174082	±	16149.7	14.0371	85.0235	7.87056	1.17873	A
Q10589	Bone marrow stromal antigen 2	BST2	4	1489.25	±	625.654	43376.9	±	5215.92	9952.47			167189	±	7880.5	29.1266	77.0558	16.7987	3.85433	B
P61769	Beta-2-microglobulin	B2M	6	3214.9	±	1104.43	304941	±	69240.2	22766.7			164481	±	18546.7	94.8526	92.5341	7.22462	0.539385	A
Q96S97	Myeloid-associated differentiation marker	MYADM	6	3071.41	±	1138.02	60844.1	±	19723.3	13622.7			158696	±	11118.6	19.8099	77.6104	11.6494	2.60825	B
Q92692	Nectin-2	NECTIN2	13	10926.9	±	1465.33	1.00707e+06	±	208243	21070			155553	±	4631.67	92.1638	97.9078	7.38268	0.154461	A
O75051	Plexin-A2	PLXNA2	34	29883.7	±	10319.1	475780	±	86931.8	42208			152720	±	2953.54	15.9211	91.1287	3.61826	0.320988	A
Q14118	Dystroglycan	DAG1	13	8360.78	±	5747.62	270561	±	18522.3	18588.3			147848	±	16414.5	32.3607	93.1297	7.95384	0.546452	A
P10586	Receptor-type tyrosine-protein phosphatase F	PTPRF	40	27576.7	±	4167.62	532011	±	83607.4	47793.7			147465	±	19195.9	19.292	91.0164	3.08546	0.277185	A
P15529	Membrane cofactor protein	CD46	10	7543.39	±	2589.8	1.1591e+06	±	173402	13892.3			147058	±	15933.6	153.658	98.8015	10.5856	0.126873	A
P26006	Integrin alpha-3	ITGA3	9	5505.67	±	966.357	124632	±	25043.1	16522.2			137688	±	24922.6	22.6371	86.7433	8.33351	1.10475	A
P35590	Tyrosine-protein kinase receptor Tie-1	TIE1	20	12338.7	±	3699.48	346502	±	45655.3	29620.4			133051	±	10541.7	28.0825	91.4516	4.49187	0.383984	A
P05023	Sodium/potassium-transporting ATPase subunit alpha-1	ATP1A1	21	15488.6	±	5715.31	325680	±	46655.8	41461.6			129977	±	9284.31	21.0271	87.2692	3.13487	0.399093	A
Q16563	Synaptophysin-like protein 1	SYPL1	4	3505.43	±	1856.32	33808.6	±	3645.93	7341.63			129968	±	27969.8	9.64466	78.2847	17.7029	3.84423	B
Q12891	Hyaluronidase-2	HYAL2	7	6089.11	±	1633.23	293618	±	53006.6	12588.9			127078	±	18119.6	48.2201	95.7125	10.0944	0.432799	A
P49961	Ectonucleoside triphosphate diphosphohydrolase 1	ENTPD1	8	3344.59	±	299.229	24737	±	6345.15	5064.94			118226	±	16715.5	7.39613	79.5249	23.342	4.7793	B
Q9HBW9	Adhesion G protein-coupled receptor L4	ADGRL4	6	3976.19	±	1486.94	57168.4	±	14021.6	8400.97			117540	±	15280.4	14.3777	85.3049	13.9912	2.05602	B
P55287	Cadherin-11	CDH11	17	15557.2	±	2649.33	277461	±	48388.4	14246.2			91451	±	8101.9	17.8349	94.8655	6.41932	0.3296	A
P46531	Neurogenic locus notch homolog protein 1	NOTCH1	19	6687.39	±	1880.42	222088	±	34847.3	13169.3			89399.8	±	7644.11	33.2099	94.0702	6.7885	0.402543	A
P48060	Glioma pathogenesis-related protein 1	GLIPR1	9	4713.5	±	391.334	201339	±	45058.4	11995.4			87964.6	±	7162.11	42.7153	94.0422	7.33317	0.436898	A
P15151	Poliovirus receptor	PVR	7	3162.13	±	1393.66	422575	±	73482.6	7782.9			79853.1	±	16184	133.636	98.1582	10.2601	0.188968	A
Q7Z3B1	Neuronal growth regulator 1	NEGR1	13	12698.2	±	4943.66	456779	±	139463	23889.5			73240.3	±	3690.18	35.9721	94.77	3.0658	0.160341	A
P54709	Sodium/potassium-transporting ATPase subunit beta-3	ATP1B3	9	4608.37	±	1713.31	184732	±	26742	10982			69386.9	±	4440.39	40.0862	94.0552	6.31823	0.375609	A
P40189	Interleukin-6 receptor subunit beta	IL6ST	7	2850.71	±	303.727	103478	±	27010.9	5168.28			68241.3	±	6159.36	36.2991	95.0054	13.2039	0.659477	A
O14763	Tumor necrosis factor receptor superfamily member 10B	TNFRSF10B	16	10761.9	±	5092.85	320860	±	76319.6	14899.4			66392.2	±	506.364	29.8143	95.3564	4.45603	0.20692	A
Q9NZQ7	Programmed cell death 1 ligand 1	CD274	6	3369.94	±	2981.54	285487	±	52394.7	8298.18			65926.2	±	6186.14	84.7157	97.0933	7.94466	0.230926	A
Q13308	Inactive tyrosine-protein kinase 7	PTK7	16	8201.79	±	1274.36	227810	±	30491.7	16263.4			65223.9	±	6771.87	27.7756	92.861	4.01046	0.286309	A
P14543	Nidogen-1	NID1	10	8846.34	±	3749.35	92457.3	±	7651.79	7091.62			64681	±	10336.3	10.4515	92.3298	9.12076	0.699576	A
P49184	Deoxyribonuclease-1-like 1	DNASE1L1	8	24124.5	±	24570.9	216415	±	35375.8	12439.7			59753.1	±	8648.16	8.97076	94.2519	4.80342	0.276104	A
P48509	CD151 antigen	CD151	3	3141.5	±	964.918	179993	±	31132.6	9202.55			53034.8	±	3321.74	57.2953	94.8873	5.76305	0.294648	A
P58335	Anthrax toxin receptor 2	ANTXR2	5	2503.41	±	2945.39	31393	±	8688.2	3537.7			52742.7	±	3800.65	12.5401	88.7309	14.9087	1.68008	A
Q92823	Neuronal cell adhesion molecule	NRCAM	10	5069.67	±	1547.69	164735	±	16984.6	12685.3			52400.7	±	8739.1	32.4942	92.2996	4.13084	0.318091	A
P11279	Lysosome-associated membrane glycoprotein 1	LAMP1	4	2782.9	±	1906.74	16751.8	±	5097.54	7475.52			49406.8	±	611.561	6.01953	55.3747	6.60914	2.94935	B
Q03405	Urokinase plasminogen activator surface receptor	PLAUR	9	2471.76	±	559.647	136688	±	23594.6	8753.9			48550.9	±	4335.76	55.3001	93.5957	5.5462	0.355194	A
P08174	Complement decay-accelerating factor	CD55	3	10156.4	±	15402.2	82046.5	±	11963.3	7612.75			47649.7	±	9668.49	8.07831	90.7214	6.2592	0.580765	A
O60462	Neuropilin-2	NRP2	10	7771.83	±	3040.29	151048	±	34636.7	12232.6			44279.5	±	9789.37	19.4353	91.9015	3.61981	0.293149	A
Q9ULF5	Zinc transporter ZIP10	SLC39A10	6	3007.55	±	1547.18	84467.7	±	11709.8	8216.73			42627.7	±	5194.33	28.0852	90.2723	5.18792	0.504663	A
P50895	Basal cell adhesion molecule	BCAM	8	3209.17	±	479.686	103159	±	18889.3	5150.5			37886.7	±	3483.25	32.145	95.0072	7.35591	0.367265	A
P04156	Major prion protein	PRNP	3	1596.24	±	172.36	125662	±	23655.5	2717.12			34001.5	±	3734.9	78.7237	97.8378	12.5138	0.270579	A
P54760	Ephrin type-B receptor 4	EPHB4	12	9038.31	±	1547.52	139473	±	20209.9	14357.7			33786.1	±	3883.75	15.4313	89.7057	2.35317	0.242242	A
P78324	Tyrosine-protein phosphatase non-receptor type substrate 1	SIRPA	13	11869.2	±	9074.66	202895	±	30161.5	16085.7			33700.5	±	708.379	17.0942	92.0719	2.09505	0.166098	A
Q02763	Angiopoietin-1 receptor	TEK	8	4315.04	±	3280.6	71668.7	±	13012.3	7267.78			31518.8	±	3233.48	16.609	89.8592	4.33678	0.439785	A
Q13444	Disintegrin and metalloproteinase domain-containing protein 15	ADAM15	6	2533.23	±	531.647	58090.2	±	8720.53	5633.35			28989.5	±	1725.27	22.9313	90.3024	5.14606	0.499044	A
O43155	Leucine-rich repeat transmembrane protein FLRT2	FLRT2	7	3469.61	±	1762.93	92071.3	±	13291.4	10327.2			28738.9	±	1175.09	26.5365	88.7835	2.78285	0.312137	A
O95297	Myelin protein zero-like protein 1	MPZL1	5	1333.66	±	310.546	73132.5	±	11551.2	4372.7			27958.8	±	3500.04	54.8358	94.0208	6.39395	0.382304	A
P31151	Protein S100-A7	S100A7	9	7181.79	±	4456.13	143621	±	237667	12253.3			26317.1	±	35590.2	19.998	91.4684	2.14777	0.18324	A
Q31612	HLA class I histocompatibility antigen, B-73 alpha chain	HLA-B	4	2079.12	±	823.894	53402.3	±	13125.9	2761.03			25314.2	±	3298.05	25.6851	94.8298	9.16837	0.474028	A
Q19T08	Endothelial cell-specific chemotaxis regulator	ECSCR	3	1086.18	±	706.78	73569.1	±	12102.4	2514.44			25073.2	±	2536.23	67.7322	96.5822	9.97168	0.340812	A
P55145	Mesencephalic astrocyte-derived neurotrophic factor	MANF	4	2989.6	±	1932.94	65416.2	±	15951.8	4637.54			24751.8	±	34639.6	21.8813	92.9107	5.33727	0.378374	A
P01893	Putative HLA class I histocompatibility antigen, alpha chain H	HLA-H	3	1040.25	±	469.307	41911.7	±	5640.21	2959.75			23304.1	±	7484.85	40.2901	92.9381	7.87366	0.556029	A
Q16270	Insulin-like growth factor-binding protein 7	IGFBP7	6	1080.47	±	594.325	79170.4	±	14678	4357.52			23245.2	±	4632.02	73.2742	94.496	5.33451	0.29361	A
Q8TCZ2	CD99 antigen-like protein 2	CD99L2	7	3888.52	±	2299.27	108634	±	28870.5	7631.3			22819.2	±	2220.72	27.9372	92.9752	2.99022	0.210056	A
Q8N126	Cell adhesion molecule 3	CADM3	10	2221.18	±	942.041	350777	±	86595.8	6935.28			22501.2	±	5387.73	157.924	98.0229	3.24446	0.0641467	A
P13647	Keratin, type II cytoskeletal 5	KRT5	6	23221.6	±	12975	111187	±	176033	10174.6			22160.5	±	17528.9	4.78808	90.849	2.17801	0.199309	A
Q15262	Receptor-type tyrosine-protein phosphatase kappa	PTPRK	5	5701.6	±	1125.72	47578.5	±	7583.92	6125.07			20040.2	±	1617.23	8.34476	87.1264	3.27183	0.421203	A
Q5ZPR3	CD276 antigen	CD276	3	1784.68	±	652.992	27084.1	±	7442.77	3081.57			15915.8	±	5368.68	15.1759	88.6222	5.16483	0.587644	A
Q96PD2	Discoidin, CUB and LCCL domain-containing protein 2	DCBLD2	6	2594.82	±	534.67	58292.2	±	9939.21	3381.16			15721.9	±	1459.07	22.4648	94.1996	4.64985	0.269708	A
Q9UBN6	Tumor necrosis factor receptor superfamily member 10D	TNFRSF10D	3	1184.43	±	458.127	31296.3	±	6860.3	2819.39			15392.2	±	2716.5	26.423	90.9913	5.45939	0.491821	A
P37023	Serine/threonine-protein kinase receptor R3	ACVRL1	3	1687.62	±	623.927	30489.2	±	11856.6	4267.04			13980.4	±	4411.71	18.0664	86.0048	3.27636	0.458535	A
Q8IUW5	RELT-like protein 1	RELL1	6	5382.57	±	2781.28	137266	±	28989.7	6525.55			13768.9	±	4926.66	25.502	95.2461	2.11	0.100308	A
Q29980	MHC class I polypeptide-related sequence B	MICB	3	1864.91	±	991.433	39673.4	±	2495.67	3744.99			11403.2	±	991.844	21.2737	90.5605	3.04492	0.287427	A
Q9Y219	Protein jagged-2	JAG2	2	215.713	±	187.972	5769.41	±	143.253	670.234			10440.1	±	2379.06	26.7457	88.383	15.5768	1.80956	A
Q13641	Trophoblast glycoprotein	TPBG	2	398.269	±	346.039	14892.9	±	4120.03	917.734			10380.2	±	1609.14	37.3942	93.8378	11.3107	0.696988	A
Q04721	Neurogenic locus notch homolog protein 2	NOTCH2	5	1961.21	±	340.089	35635.2	±	7226.36	4590.48			10317.9	±	2714.1	18.17	87.1181	2.24768	0.289543	A
P21453	Sphingosine 1-phosphate receptor 1	S1PR1	3	1527.52	±	711.986	43633.5	±	10915.3	2519.34			9702.95	±	1687.28	28.5648	94.2261	3.85139	0.222374	A
P01137	Transforming growth factor beta-1	TGFB1	2	461.44	±	209.329	20854.5	±	4105.17	2459.99			8624.99	±	602.704	45.1944	88.204	3.50611	0.413579	A
P31949	Protein S100-A11	S100A11	2	4226.3	±	3696.35	45538.9	±	40759	2704.28			7037.42	±	5778.47	10.7751	94.0616	2.60233	0.154536	A
Q14392	Leucine-rich repeat-containing protein 32	LRRC32	2	785.115	±	228.456	15017.5	±	3331.92	1555.79			6825.3	±	2922.07	19.1277	89.6402	4.38704	0.454491	A
P15260	Interferon gamma receptor 1	IFNGR1	2	1803.77	±	779.993	25196.7	±	4565.22	2762.95			6627.43	±	944.37	13.9689	89.0344	2.39868	0.263028	A
P25445	Tumor necrosis factor receptor superfamily member 6	FAS	3	2253.53	±	311.318	28631.4	±	5307.13	2256.74			6296.54	±	511.271	12.7051	92.1179	2.7901	0.219917	A
P35052	Glypican-1	GPC1	3	985.246	±	137.705	26049.3	±	6581.19	2748.24			6221.05	±	1145.49	26.4394	89.4498	2.26365	0.238818	A
O95490	Adhesion G protein-coupled receptor L2	ADGRL2	2	985.809	±	311.574	19155.7	±	3390.58	1734.94			5930.17	±	1737.98	19.4315	90.9429	3.41808	0.309577	A
Q9BQ51	Programmed cell death 1 ligand 2	PDCD1LG2	3	669.753	±	84.5667	34476.9	±	6218.24	1533.65			5770.43	±	1815.23	51.4771	95.5517	3.76256	0.167371	A
P07339	Cathepsin D	CTSD	3	3637.96	±	868.606	22492	±	29603.1	2513.53			5747.93	±	1218.17	6.18259	88.8248	2.28679	0.255554	A
Q10472	Polypeptide N-acetylgalactosaminyltransferase 1	GALNT1	2	843.372	±	225.154	9737.73	±	206.088	1442.95			5098.99	±	641.924	11.5462	85.1819	3.53374	0.523633	A
Q9Y289	Sodium-dependent multivitamin transporter	SLC5A6	2	462.576	±	440.49	22416.1	±	4922.59	1519.39			4352.02	±	1290.82	48.4594	93.2219	2.86432	0.194147	A
P30530	Tyrosine-protein kinase receptor UFO	AXL	2	816.181	±	221.236	14945	±	2111.2	1517.32			3670.67	±	2207.79	18.3109	89.8473	2.41918	0.245613	A
O15431	High affinity copper uptake protein 1	SLC31A1	2	696.733	±	103.962	19424.1	±	2468.71	1481.25			3134.26	±	1407.35	27.8789	92.3742	2.11595	0.161359	A
P23470	Receptor-type tyrosine-protein phosphatase gamma	PTPRG	2	500.166	±	576.162	15307.5	±	1180.26	620.406			3058.87	±	905.247	30.605	95.9471	4.93043	0.199827	A
Q9NP84	Tumor necrosis factor receptor superfamily member 12A	TNFRSF12A	2	1926.34	±	715.165	33172.3	±	3834.75	996.899			2690.48	±	309.4	17.2204	96.9948	2.69885	0.081106	A
